# Supplementary material for: 2-(Aminocarbonyl)hydrazin-1-ium 6-carboxy­picolinate
Source: Acta Crystallogr Sect E Struct Rep Online. 2009 Jun 6;65(Pt 7):o1492–3. doi: 10.1107/S1600536809020601 (PMC2969516; doi:10.1107/S1600536809020601)
Supplement: Supplementary file 1 [file e-65-o1492-sup1.cif]

##############################################################################
###                                                                        ###
###        Electronic paper (Acta Crystallographica Section E)             ###
###                                                                        ###
##############################################################################
#                                                                            #
# This CIF contains the data in a paper accepted for publication in Acta     #
# Crystallographica Section E. It conforms to the requirements of Notes      #
# for Authors for Section E, and has been peer reviewed under the auspices   #
# of the IUCr Commission on Journals.                                        #
#                                                                            #
# Full details of the Crystallographic Information File format               #
# are given in the paper "The Crystallographic Information File (CIF):       #
# a New Standard Archive File for Crystallography" by S. R. Hall, F. H.      #
# Allen and I. D. Brown [Acta Cryst. (1991), A47, 655-685].                  #
#                                                                            #
# The current version of the core CIF dictionary is obtainable from          #
# ftp://ftp.iucr.org/pub/cif_core.dic. The current version number is 2.4.    #
#                                                                            #
# Software is freely available for graphical display of the structure(s) in  #
# this CIF.  For information consult the CIF home page http://www.iucr.org/  #
# cif/home.html                                                              #
#                                                                            #
# This file may be used for bona fide research purposes within the           #
# scientific community so long as proper attribution is given to the journal # 
# article from which it was obtained.                                        #
#                                                                            #
##############################################################################
                                             
data_I
_audit_creation_method     SHELXL-97
_chemical_name_systematic
;
2-(Aminocarbonyl)hydrazin-1-ium 6-carboxypicolinate
;
_chemical_name_common     ?
_chemical_formula_moiety     'C H6 N3 O +, C7 H4 N O4 -'
_chemical_formula_sum     'C8 H10 N4 O5'
_chemical_formula_iupac     'C H6 N3 O +, C7 H4 N O4 -'
_chemical_formula_weight     242.20
_chemical_melting_point     '475'
_symmetry_cell_setting     'Monoclinic'
_symmetry_space_group_name_H-M     'P 21/c '
_symmetry_space_group_name_Hall     '-P 2ybc'
loop_
    _symmetry_equiv_pos_as_xyz
    'x, y, z'
    '-x, y+1/2, -z+1/2'
    '-x, -y, -z'
    'x, -y-1/2, z-1/2'
_cell_length_a     7.9553(11)
_cell_length_b     14.965(2)
_cell_length_c     8.5510(11)
_cell_angle_alpha     90.00
_cell_angle_beta     97.305(2)
_cell_angle_gamma     90.00
_cell_volume     1009.7(2)
_cell_formula_units_Z     4
_cell_measurement_reflns_used     7532
_cell_measurement_theta_min     2.58
_cell_measurement_theta_max     25.97
_cell_measurement_temperature     293(2)
_exptl_crystal_description     'block'
_exptl_crystal_colour     'colorless'
_exptl_crystal_size_max     0.30
_exptl_crystal_size_mid     0.28
_exptl_crystal_size_min     0.25
_exptl_crystal_density_diffrn     1.593
_exptl_crystal_density_meas     ?
_exptl_crystal_density_method     'not measured'
_exptl_crystal_F_000     504
_exptl_absorpt_coefficient_mu     0.134
_exptl_absorpt_correction_type     'multi-scan'
_exptl_absorpt_process_details     '(<i>SADABS</i>; Sheldrick, 2004)'
_exptl_absorpt_correction_T_min     0.9608
_exptl_absorpt_correction_T_max     0.9672
_exptl_special_details
;
;
_diffrn_ambient_temperature     293(2)
_diffrn_radiation_type     MoK\a
_diffrn_radiation_wavelength     0.71073
_diffrn_radiation_source     'fine-focus sealed tube'
_diffrn_radiation_monochromator     graphite
_diffrn_measurement_device_type     'Bruker SMART CCD'
_diffrn_measurement_method     'phi and omega scans'
_diffrn_detector_area_resol_mean     ?
_diffrn_reflns_number     10168
_diffrn_reflns_av_R_equivalents     0.0230
_diffrn_reflns_av_sigmaI/netI     0.0150
_diffrn_reflns_theta_min     2.58
_diffrn_reflns_theta_max     26.04
_diffrn_reflns_theta_full     26.04
_diffrn_measured_fraction_theta_max     0.996
_diffrn_measured_fraction_theta_full     0.996
_diffrn_reflns_limit_h_min     -9
_diffrn_reflns_limit_h_max     9
_diffrn_reflns_limit_k_min     -18
_diffrn_reflns_limit_k_max     18
_diffrn_reflns_limit_l_min     -10
_diffrn_reflns_limit_l_max     10
_diffrn_standards_number     ?
_diffrn_standards_interval_count     ?
_diffrn_standards_interval_time     ?
_diffrn_standards_decay_%     ?
_refine_special_details
;
Refinement of <i>F</i>^2^ against ALL reflections. The weighted <i>R</i>-factor
<i>wR</i> and goodness of fit <i>S</i> are based on <i>F</i>^2^, conventional
<i>R</i>-factors <i>R</i> are based on <i>F</i>, with <i>F</i> set to zero for
negative <i>F</i>^2^. The threshold expression of <i>F</i>^2^ >
\s(<i>F</i>^2^) is used only for calculating <i>R</i>-factors(gt) <i>etc</i>.
and is not relevant to the choice of reflections for refinement.
<i>R</i>-factors based on <i>F</i>^2^ are statistically about twice as large
as those based on <i>F</i>, and <i>R</i>- factors based on ALL data will be
even larger.
;
_reflns_number_total     1980
_reflns_number_gt     1865
_reflns_threshold_expression     >2sigma(I)
_refine_ls_structure_factor_coef     Fsqd
_refine_ls_matrix_type     full
_refine_ls_R_factor_all     0.0431
_refine_ls_R_factor_gt     0.0409
_refine_ls_wR_factor_gt     0.0994
_refine_ls_wR_factor_ref     0.1020
_refine_ls_goodness_of_fit_ref     0.845
_refine_ls_restrained_S_all     0.845
_refine_ls_number_reflns     1980
_refine_ls_number_parameters     170
_refine_ls_number_restraints     0
_refine_ls_hydrogen_treatment     mixed
_refine_ls_weighting_scheme     calc
_refine_ls_weighting_details
         'calc w=1/[\s^2^(Fo^2^)+(0.0606P)^2^+0.7523P] where P=(Fo^2^+2Fc^2^)/3'
_atom_sites_solution_hydrogens     geom
_atom_sites_solution_primary     direct
_atom_sites_solution_secondary     difmap
_refine_ls_shift/su_max     0.000
_refine_ls_shift/su_mean     0.000
_refine_diff_density_max     0.200
_refine_diff_density_min     -0.246
_refine_ls_extinction_method     none
_refine_ls_extinction_coef     ?
loop_
    _atom_type_symbol
    _atom_type_description
    _atom_type_scat_dispersion_real
    _atom_type_scat_dispersion_imag
    _atom_type_scat_source
    'C' 'C' 0.0033 0.0016
                         'International Tables Vol C Tables 4.2.6.8 and 6.1.1.4'
    'H' 'H' 0.0000 0.0000
                         'International Tables Vol C Tables 4.2.6.8 and 6.1.1.4'
    'N' 'N' 0.0061 0.0033
                         'International Tables Vol C Tables 4.2.6.8 and 6.1.1.4'
    'O' 'O' 0.0106 0.0060
                         'International Tables Vol C Tables 4.2.6.8 and 6.1.1.4'
_computing_data_collection     'SMART (Bruker, 2001)'
_computing_cell_refinement     'SAINT (Bruker, 2001)'
_computing_data_reduction     'SAINT (Bruker, 2001)'
_computing_structure_solution     'SHELXS-97 (Sheldrick, 2008)'
_computing_structure_refinement     'SHELXL-97 (Sheldrick, 2008)'
_computing_molecular_graphics     'SHELXTL (Sheldrick, 2008)'
_computing_publication_material     'SHELXTL (Sheldrick, 2008)'
loop_
    _atom_site_type_symbol
    _atom_site_label
    _atom_site_fract_x
    _atom_site_fract_y
    _atom_site_fract_z
    _atom_site_U_iso_or_equiv
    _atom_site_adp_type
    _atom_site_calc_flag
    _atom_site_refinement_flags
    _atom_site_occupancy
    _atom_site_disorder_assembly
    _atom_site_disorder_group
    C C1 0.47854(19) 0.35088(10) 0.52831(17) 0.0322(3) Uani d . 1 . .
    C C2 0.37085(18) 0.41208(10) 0.41520(17) 0.0312(3) Uani d . 1 . .
    C C3 0.2536(2) 0.47012(12) 0.46794(19) 0.0383(4) Uani d . 1 . .
    H H3 0.2400 0.4728 0.5743 0.046 Uiso calc R 1 . .
    C C4 0.1580(2) 0.52359(13) 0.3594(2) 0.0444(4) Uani d . 1 . .
    H H4 0.0805 0.5639 0.3919 0.053 Uiso calc R 1 . .
    C C5 0.1785(2) 0.51663(12) 0.2019(2) 0.0400(4) Uani d . 1 . .
    H H5 0.1142 0.5512 0.1262 0.048 Uiso calc R 1 . .
    C C6 0.29775(18) 0.45658(10) 0.15969(17) 0.0316(3) Uani d . 1 . .
    C C7 0.31929(19) 0.44623(10) -0.01161(18) 0.0325(3) Uani d . 1 . .
    C C8 0.99077(19) 0.22252(10) 0.68173(17) 0.0330(3) Uani d . 1 . .
    N N1 0.39422(15) 0.40574(8) 0.26364(14) 0.0302(3) Uani d . 1 . .
    N N2 0.70619(16) 0.17789(9) 0.68390(15) 0.0335(3) Uani d . 1 . .
    H H01A 0.6308 0.1692 0.7509 0.050 Uiso calc R 1 . .
    H H01B 0.7228 0.1269 0.6346 0.050 Uiso calc R 1 . .
    H H01C 0.6675 0.2192 0.6134 0.050 Uiso calc R 1 . .
    N N3 0.86050(17) 0.20697(11) 0.76760(17) 0.0426(4) Uani d . 1 . .
    N N4 1.1225(2) 0.26456(12) 0.75923(19) 0.0475(4) Uani d . 1 . .
    O O1 0.59699(15) 0.31012(8) 0.47629(13) 0.0395(3) Uani d . 1 . .
    O O2 0.44050(16) 0.34339(9) 0.66510(13) 0.0463(3) Uani d . 1 . .
    O O3 0.42447(16) 0.38249(9) -0.03960(14) 0.0448(3) Uani d . 1 . .
    O O4 0.24379(16) 0.49243(8) -0.11360(14) 0.0452(3) Uani d . 1 . .
    O O5 0.98177(14) 0.19620(8) 0.54419(13) 0.0407(3) Uani d . 1 . .
    H H04 1.205(3) 0.2741(15) 0.711(3) 0.057(6) Uiso d . 1 . .
    H H06 1.114(3) 0.2797(14) 0.857(3) 0.054(6) Uiso d . 1 . .
    H H08 0.853(3) 0.2351(14) 0.857(3) 0.053(6) Uiso d . 1 . .
    H H09 0.429(3) 0.3798(15) -0.137(3) 0.057(6) Uiso d . 1 . .
loop_
    _atom_site_aniso_label
    _atom_site_aniso_U_11
    _atom_site_aniso_U_22
    _atom_site_aniso_U_33
    _atom_site_aniso_U_12
    _atom_site_aniso_U_13
    _atom_site_aniso_U_23
    C1 0.0362(8) 0.0364(8) 0.0250(7) -0.0052(6) 0.0080(6) -0.0025(6)
    C2 0.0300(7) 0.0367(8) 0.0280(7) -0.0046(6) 0.0081(6) -0.0038(6)
    C3 0.0362(8) 0.0488(9) 0.0319(8) 0.0001(7) 0.0116(6) -0.0065(7)
    C4 0.0383(9) 0.0506(10) 0.0463(10) 0.0095(7) 0.0132(7) -0.0057(8)
    C5 0.0342(8) 0.0458(9) 0.0399(9) 0.0051(7) 0.0040(7) 0.0013(7)
    C6 0.0292(7) 0.0353(8) 0.0306(8) -0.0035(6) 0.0046(6) -0.0012(6)
    C7 0.0308(7) 0.0361(8) 0.0299(8) -0.0055(6) 0.0016(6) 0.0002(6)
    C8 0.0336(8) 0.0387(8) 0.0277(7) 0.0037(6) 0.0078(6) 0.0043(6)
    N1 0.0303(6) 0.0354(7) 0.0256(6) -0.0017(5) 0.0065(5) -0.0016(5)
    N2 0.0306(7) 0.0398(7) 0.0314(7) -0.0036(5) 0.0087(5) 0.0008(5)
    N3 0.0344(7) 0.0675(10) 0.0273(7) -0.0105(7) 0.0095(5) -0.0106(7)
    N4 0.0356(8) 0.0707(11) 0.0383(8) -0.0115(7) 0.0125(6) -0.0101(7)
    O1 0.0437(7) 0.0467(7) 0.0301(6) 0.0099(5) 0.0128(5) 0.0059(5)
    O2 0.0561(8) 0.0610(8) 0.0245(6) 0.0025(6) 0.0153(5) 0.0014(5)
    O3 0.0514(7) 0.0597(8) 0.0233(6) 0.0161(6) 0.0053(5) -0.0021(5)
    O4 0.0549(7) 0.0471(7) 0.0323(6) 0.0058(6) 0.0009(5) 0.0057(5)
    O5 0.0393(6) 0.0584(7) 0.0262(6) -0.0001(5) 0.0107(4) -0.0009(5)
_geom_special_details
;
All e.s.d.'s (except the e.s.d. in the dihedral angle between two l.s. planes)
are estimated using the full covariance matrix. The cell e.s.d.'s are taken
into account individually in the estimation of e.s.d.'s in distances, angles
and torsion angles; correlations between e.s.d.'s in cell parameters are only
used when they are defined by crystal symmetry. An approximate (isotropic)
treatment of cell e.s.d.'s is used for estimating e.s.d.'s involving l.s.
planes.
;
loop_
    _geom_bond_atom_site_label_1
    _geom_bond_atom_site_label_2
    _geom_bond_site_symmetry_2
    _geom_bond_distance
    _geom_bond_publ_flag
    C1 O2 . 1.2499(18) ?
    C1 O1 . 1.2507(19) ?
    C1 C2 . 1.516(2) ?
    C2 N1 . 1.3358(19) ?
    C2 C3 . 1.391(2) ?
    C3 C4 . 1.379(2) ?
    C3 H3 . 0.9300 ?
    C4 C5 . 1.381(2) ?
    C4 H4 . 0.9300 ?
    C5 C6 . 1.387(2) ?
    C5 H5 . 0.9300 ?
    C6 N1 . 1.336(2) ?
    C6 C7 . 1.504(2) ?
    C7 O4 . 1.2107(19) ?
    C7 O3 . 1.311(2) ?
    C8 O5 . 1.2338(19) ?
    C8 N4 . 1.326(2) ?
    C8 N3 . 1.364(2) ?
    N2 N3 . 1.4090(19) ?
    N2 H01A . 0.8900 ?
    N2 H01B . 0.8900 ?
    N2 H01C . 0.8900 ?
    N3 H08 . 0.88(2) ?
    N4 H04 . 0.83(2) ?
    N4 H06 . 0.88(2) ?
    O3 H09 . 0.84(2) ?
loop_
    _geom_angle_atom_site_label_1
    _geom_angle_atom_site_label_2
    _geom_angle_atom_site_label_3
    _geom_angle_site_symmetry_1
    _geom_angle_site_symmetry_3
    _geom_angle
    _geom_angle_publ_flag
    O2 C1 O1 . . 124.90(15) ?
    O2 C1 C2 . . 117.83(14) ?
    O1 C1 C2 . . 117.25(13) ?
    N1 C2 C3 . . 122.73(15) ?
    N1 C2 C1 . . 116.04(13) ?
    C3 C2 C1 . . 121.22(13) ?
    C4 C3 C2 . . 118.65(15) ?
    C4 C3 H3 . . 120.7 ?
    C2 C3 H3 . . 120.7 ?
    C3 C4 C5 . . 119.29(15) ?
    C3 C4 H4 . . 120.4 ?
    C5 C4 H4 . . 120.4 ?
    C4 C5 C6 . . 118.16(15) ?
    C4 C5 H5 . . 120.9 ?
    C6 C5 H5 . . 120.9 ?
    N1 C6 C5 . . 123.36(14) ?
    N1 C6 C7 . . 117.54(13) ?
    C5 C6 C7 . . 119.09(14) ?
    O4 C7 O3 . . 123.62(15) ?
    O4 C7 C6 . . 122.35(15) ?
    O3 C7 C6 . . 114.02(13) ?
    O5 C8 N4 . . 125.06(15) ?
    O5 C8 N3 . . 120.18(15) ?
    N4 C8 N3 . . 114.74(14) ?
    C2 N1 C6 . . 117.78(13) ?
    N3 N2 H01A . . 109.5 ?
    N3 N2 H01B . . 109.5 ?
    H01A N2 H01B . . 109.5 ?
    N3 N2 H01C . . 109.5 ?
    H01A N2 H01C . . 109.5 ?
    H01B N2 H01C . . 109.5 ?
    C8 N3 N2 . . 116.86(13) ?
    C8 N3 H08 . . 121.6(14) ?
    N2 N3 H08 . . 116.0(14) ?
    C8 N4 H04 . . 117.1(16) ?
    C8 N4 H06 . . 116.7(14) ?
    H04 N4 H06 . . 126(2) ?
    C7 O3 H09 . . 108.9(15) ?
loop_
    _geom_torsion_atom_site_label_1
    _geom_torsion_atom_site_label_2
    _geom_torsion_atom_site_label_3
    _geom_torsion_atom_site_label_4
    _geom_torsion_site_symmetry_1
    _geom_torsion_site_symmetry_2
    _geom_torsion_site_symmetry_3
    _geom_torsion_site_symmetry_4
    _geom_torsion
    _geom_torsion_publ_flag
    O2 C1 C2 N1 . . . . -167.83(14) ?
    O1 C1 C2 N1 . . . . 10.7(2) ?
    O2 C1 C2 C3 . . . . 11.3(2) ?
    O1 C1 C2 C3 . . . . -170.13(15) ?
    N1 C2 C3 C4 . . . . -0.3(2) ?
    C1 C2 C3 C4 . . . . -179.36(15) ?
    C2 C3 C4 C5 . . . . 1.4(3) ?
    C3 C4 C5 C6 . . . . -1.1(3) ?
    C4 C5 C6 N1 . . . . -0.5(2) ?
    C4 C5 C6 C7 . . . . 178.52(15) ?
    N1 C6 C7 O4 . . . . -176.25(14) ?
    C5 C6 C7 O4 . . . . 4.7(2) ?
    N1 C6 C7 O3 . . . . 4.6(2) ?
    C5 C6 C7 O3 . . . . -174.44(14) ?
    C3 C2 N1 C6 . . . . -1.2(2) ?
    C1 C2 N1 C6 . . . . 177.91(13) ?
    C5 C6 N1 C2 . . . . 1.6(2) ?
    C7 C6 N1 C2 . . . . -177.39(13) ?
    O5 C8 N3 N2 . . . . -13.1(2) ?
    N4 C8 N3 N2 . . . . 168.50(15) ?
loop_
    _geom_hbond_atom_site_label_D
    _geom_hbond_atom_site_label_H
    _geom_hbond_atom_site_label_A
    _geom_hbond_site_symmetry_A
    _geom_hbond_distance_DH
    _geom_hbond_distance_HA
    _geom_hbond_distance_DA
    _geom_hbond_angle_DHA
    N2 H01A O1 4_566 0.89 2.00 2.7551(17) 141
    N2 H01A N1 4_566 0.89 2.21 2.9361(17) 139
    N2 H01B O4 2_645 0.89 2.04 2.8781(19) 156
    N2 H01C O1 . 0.89 1.84 2.7258(18) 176
    N4 H04 O2 1_655 0.83(2) 2.22(2) 2.993(2) 155(2)
    N3 H08 O5 4_566 0.88(2) 2.06(2) 2.8362(19) 146.2(19)
    N3 H08 O1 4_566 0.88(2) 2.49(2) 2.9319(18) 112.0(16)
    O3 H09 O2 1_554 0.84(2) 1.79(2) 2.6109(16) 165(2)
    N4 H06 O5 4_566 0.88(2) 2.05(2) 2.869(2) 153.5(19)
data_Global
_journal_date_recd_electronic     2009-05-16
_journal_date_accepted     2009-05-30
_journal_name_full     'Acta Crystallographica, Section E'
_journal_year     2009
_journal_volume     65
_journal_issue      7
_journal_page_first     o1492
_journal_page_last     o1493
_journal_paper_category     QO
_journal_coeditor_code     IS2423
_publ_contact_author_name     'Professor M. Idrees'
_publ_contact_author_address
;
Department of Chemical engineering
Aligarh Muslim University Aligarh, India
;
_publ_contact_author_email     skumarchem01@gmail.com
_publ_contact_author_fax     '+91571-2721152'
_publ_contact_author_phone     '+91571-2700042'
_publ_section_title
;
2-(Aminocarbonyl)hydrazin-1-ium 6-carboxypicolinate
;
loop_
    _publ_author_name
    _publ_author_address
    'Idrees, Mohammad'
;
Department of Chemical Engineering
Aligarh Muslim University, Aligarh, India
;
    'Shadab, Shah Mohammad'
;
Department of Chemical Engineering
Aligarh Muslim University, Aligarh, India
;
    'Kumar, Sarvendra'
;
Indian Institute of Technology, Kanpur, India
;
