# Supplementary material for: 2-(Aminocarbonyl)hydrazin-1-ium 6-carboxy­picolinate
Source: Acta Crystallogr Sect E Struct Rep Online. 2009 Jun 6;65(Pt 7):o1492–3. doi: 10.1107/S1600536809020601 (PMC2969516; doi:10.1107/S1600536809020601)
Supplement: Supplementary file 2 [file e-65-o1492-Isup2.hkl]

#
# h,k,l, Fc-squared, Fo-squared, sigma(Fo-squared) and status flag
#
data_I
_shelx_title ' shadab in P 21/c'
_shelx_refln_list_code          4
_shelx_F_calc_maximum      131.00
_exptl_crystal_F_000       504.00
_reflns_d_resolution_high  0.8095
 
loop_
 _symmetry_equiv_pos_as_xyz
 'x, y, z'
 '-x, y+1/2, -z+1/2'
 '-x, -y, -z'
 'x, -y-1/2, z-1/2'
 
_cell_length_a     7.9553
_cell_length_b    14.9648
_cell_length_c     8.5510
_cell_angle_alpha  90.000
_cell_angle_beta   97.305
_cell_angle_gamma  90.000
 
_shelx_F_squared_multiplier     1.000
 
loop_
 _refln_index_h
 _refln_index_k
 _refln_index_l
 _refln_F_squared_calc
 _refln_F_squared_meas
 _refln_F_squared_sigma
 _refln_observed_status
   1   0   0     2170.88     2130.00     40.59 o
   2   0   0       90.67       67.44      1.07 o
   3   0   0      152.97      149.83      2.13 o
   4   0   0       96.31      104.34      1.78 o
   5   0   0      421.00      417.56      5.40 o
   6   0   0        0.14        2.17      0.95 o
   7   0   0     1109.25     1190.46     16.26 o
   8   0   0       83.86       84.65      3.00 o
   9   0   0       12.42       11.48      1.14 o
   1   1   0        3.40       -0.21      0.21 o
   2   1   0     1164.35     1260.77      9.71 o
   3   1   0      683.59      680.80      5.51 o
   4   1   0      788.40      809.61      6.62 o
   5   1   0       60.24       67.37      1.03 o
   6   1   0       97.17       97.21      1.84 o
   7   1   0       40.26       41.00      1.00 o
   8   1   0      197.98      204.72      3.29 o
   9   1   0        0.59        1.17      0.49 o
   0   2   0       10.93        5.06      0.25 o
   1   2   0     1641.05     1544.40     14.92 o
   2   2   0    11870.27    10271.41    157.96 o
   3   2   0       67.46       57.78      0.78 o
   4   2   0      206.45      229.23      2.25 o
   5   2   0       15.87       16.93      0.57 o
   6   2   0       56.07       51.78      1.06 o
   7   2   0      209.26      211.67      2.92 o
   8   2   0       80.11       82.85      1.90 o
   9   2   0       65.44       60.29      2.17 o
   1   3   0     5794.29     5335.00     65.72 o
   2   3   0     9633.79     8510.61     89.85 o
   3   3   0      773.02      825.05      6.98 o
   4   3   0        2.34        2.66      0.29 o
   5   3   0      134.25      127.16      1.57 o
   6   3   0       36.73       37.06      0.89 o
   7   3   0        0.02        0.56      0.33 o
   8   3   0       84.56       86.80      1.97 o
   9   3   0        0.08        0.44      0.45 o
   0   4   0     2130.41     2175.92     23.49 o
   1   4   0    14712.50    11411.91     93.02 o
   2   4   0     4974.37     5058.38     38.15 o
   3   4   0      243.91      246.72      2.33 o
   4   4   0      212.80      227.54      2.29 o
   5   4   0       58.03       53.64      1.26 o
   6   4   0      211.65      224.53      3.24 o
   7   4   0       72.38       71.27      1.53 o
   8   4   0       45.04       50.42      1.65 o
   9   4   0        6.39        9.24      1.00 o
   1   5   0     1858.52     1838.95     15.10 o
   2   5   0      247.02      235.53      2.22 o
   3   5   0     1456.90     1561.43     14.20 o
   4   5   0     2090.19     2232.32     19.18 o
   5   5   0       71.84       68.54      1.37 o
   6   5   0       12.41       13.55      0.75 o
   7   5   0      116.12      113.04      2.21 o
   8   5   0        4.56        4.76      0.71 o
   9   5   0        7.86       12.54      1.08 o
   0   6   0     1860.31     1957.92     21.41 o
   1   6   0      156.53      133.02      1.54 o
   2   6   0      292.06      295.09      2.74 o
   3   6   0      336.15      341.29      3.35 o
   4   6   0     1177.68     1221.27     10.58 o
   5   6   0        5.32        5.93      0.44 o
   6   6   0        9.58       10.41      0.64 o
   7   6   0       35.30       29.48      1.36 o
   8   6   0       28.37       30.68      2.22 o
   9   6   0       14.30       12.42      1.07 o
   1   7   0      772.99      756.59      6.29 o
   2   7   0       17.61       19.83      0.52 o
   3   7   0     2190.14     2251.46     17.49 o
   4   7   0      352.86      352.25     12.35 o
   5   7   0      228.86      224.28      2.95 o
   6   7   0       64.08       59.75      1.99 o
   7   7   0       31.03       31.39      1.34 o
   8   7   0      132.05      130.71      3.04 o
   9   7   0        0.21        0.82      0.45 o
   0   8   0       96.59       91.34      1.80 o
   1   8   0        2.07        1.79      0.25 o
   2   8   0       21.11       18.08      0.59 o
   3   8   0     1428.33     1484.13     11.85 o
   4   8   0       13.18       11.85      0.66 o
   5   8   0       38.63       39.52      1.18 o
   6   8   0       56.55       50.83      1.68 o
   7   8   0       11.39       11.56      0.88 o
   8   8   0       10.55       12.87      1.49 o
   1   9   0      489.70      504.13      4.56 o
   2   9   0       43.22       47.39      1.11 o
   3   9   0        1.58        1.64      0.34 o
   4   9   0       28.50       26.36      0.84 o
   5   9   0      430.41      409.01      6.01 o
   6   9   0      219.44      209.56      3.91 o
   7   9   0        1.36        3.04      0.62 o
   8   9   0        8.96       10.26      1.01 o
   0  10   0      383.22      393.30      5.35 o
   1  10   0       88.62       88.89      1.35 o
   2  10   0       14.91       16.80      0.67 o
   3  10   0       48.78       45.95      1.10 o
   4  10   0       81.73       81.04      1.82 o
   5  10   0      629.55      619.99      8.44 o
   6  10   0       47.12       43.14      1.64 o
   7  10   0        4.48        6.14      0.84 o
   8  10   0       64.78       71.90      2.63 o
   1  11   0       57.43       63.66      1.16 o
   2  11   0      105.30      102.70      2.09 o
   3  11   0      234.07      229.14      3.43 o
   4  11   0       41.97       42.07      1.52 o
   5  11   0      125.15      111.17      2.66 o
   6  11   0        6.08        8.02      0.82 o
   7  11   0      118.40      113.03      2.92 o
   0  12   0        3.65        7.09      0.64 o
   1  12   0      118.08      115.60      1.69 o
   2  12   0        8.93        9.55      0.65 o
   3  12   0       19.30       17.98      0.86 o
   4  12   0       23.06       18.86      1.10 o
   5  12   0        5.12        4.85      0.73 o
   6  12   0       14.02       17.34      1.10 o
   7  12   0       58.13       47.89      2.10 o
   1  13   0        3.86        5.22      0.48 o
   2  13   0        0.07        0.75      0.31 o
   3  13   0       47.16       46.75      1.81 o
   4  13   0       20.78       21.43      1.17 o
   5  13   0       20.80       19.05      1.11 o
   6  13   0       51.56       44.69      1.78 o
   0  14   0       22.71       27.94      1.18 o
   1  14   0       36.54       37.09      1.13 o
   2  14   0       80.74       82.04      1.89 o
   3  14   0       34.75       32.84      1.42 o
   4  14   0       12.62       12.93      0.99 o
   5  14   0        1.96        2.08      0.61 o
   6  14   0       22.99       17.28      1.12 o
   1  15   0        0.53        1.94      0.42 o
   2  15   0       96.04       96.39      2.50 o
   3  15   0       10.66       12.19      0.97 o
   4  15   0        1.85        1.55      0.54 o
   5  15   0       36.40       36.99      1.61 o
   0  16   0       37.47       35.83      2.03 o
   1  16   0        2.23        5.18      0.78 o
   2  16   0       15.08       16.33      1.04 o
   3  16   0       12.29       15.14      1.01 o
   4  16   0        0.60        0.76      0.59 o
   1  17   0       53.98       60.66      2.58 o
   2  17   0       22.28       27.80      2.09 o
   3  17   0       17.60       22.90      1.23 o
   1  18   0        1.59        1.29      0.76 o
   2  18   0        0.55        1.56      1.63 o
  -9   1   1        9.11       12.22      0.83 o
  -8   1   1       18.32       20.26      1.02 o
  -7   1   1       95.24       95.58      1.96 o
  -6   1   1      159.15      156.82      3.43 o
  -5   1   1      882.75      961.05      7.90 o
  -4   1   1      118.63      111.52      1.32 o
  -3   1   1     1149.22     1123.80      8.84 o
  -2   1   1      137.85      138.49      1.47 o
  -1   1   1     1197.98     1240.88     10.90 o
   0   1   1      182.89      171.07      1.55 o
   1   1   1       43.29       27.78      0.50 o
   2   1   1      576.94      568.08      4.58 o
   3   1   1      273.52      275.86      2.50 o
   4   1   1      280.57      322.02      2.98 o
   5   1   1      275.92      280.88      2.80 o
   6   1   1       39.27       38.08      0.82 o
   7   1   1       23.52       22.82      1.00 o
   8   1   1      267.71      290.55      4.69 o
   9   1   1       76.01       83.62      4.53 o
  -9   2   1       16.74       17.10      0.99 o
  -8   2   1        7.24        8.21      0.67 o
  -7   2   1       74.68       69.56      1.49 o
  -6   2   1       36.78       38.17      0.91 o
  -5   2   1       57.00       53.74      0.90 o
  -4   2   1        5.98        3.51      0.25 o
  -3   2   1      907.70      929.84      8.13 o
  -2   2   1      122.01      101.83      1.42 o
  -1   2   1        1.54        0.48      0.27 o
   0   2   1     1348.93     1223.51      9.43 o
   1   2   1      122.21      129.14      1.20 o
   2   2   1     1451.64     1468.93     11.31 o
   3   2   1     2825.21     2922.90     22.22 o
   4   2   1      289.09      283.90      2.70 o
   5   2   1       34.64       38.25      0.77 o
   6   2   1        0.81        2.64      0.45 o
   7   2   1        0.00        0.64      0.25 o
   8   2   1      109.55      113.47      2.56 o
   9   2   1      234.13      253.61      6.58 o
  -9   3   1        9.22        9.84      0.77 o
  -8   3   1       52.80       51.62      1.51 o
  -7   3   1       18.51       19.00      0.79 o
  -6   3   1      585.29      574.05      8.90 o
  -5   3   1      169.56      172.87      2.13 o
  -4   3   1      399.79      404.66      3.62 o
  -3   3   1       18.65       23.81      0.53 o
  -2   3   1       32.54       26.91      0.85 o
  -1   3   1       85.98       46.32      0.59 o
   0   3   1      332.71      380.52      3.12 o
   1   3   1    17159.79    12517.67    244.33 o
   2   3   1      212.22      261.70      3.27 o
   3   3   1     1798.94     1864.61     14.40 o
   4   3   1        0.39        0.66      0.19 o
   5   3   1        0.15        0.28      0.16 o
   6   3   1      172.69      175.69      2.10 o
   7   3   1      361.07      395.72      5.11 o
   8   3   1      152.06      161.84      3.25 o
   9   3   1        0.57        1.54      0.57 o
  -9   4   1        2.22        3.67      0.68 o
  -8   4   1        0.00        0.65      0.46 o
  -7   4   1      944.65      963.69      9.66 o
  -6   4   1        0.67        0.46      0.28 o
  -5   4   1       60.52       61.69      1.85 o
  -4   4   1      796.85      845.16      6.96 o
  -3   4   1      164.56      197.49      2.13 o
  -2   4   1       28.98       15.67      0.63 o
  -1   4   1     3501.09     3307.06     43.26 o
   0   4   1      436.61      360.52      3.03 o
   1   4   1     1743.84     1937.62     14.83 o
   2   4   1      348.30      391.76      3.34 o
   3   4   1       45.04       41.72      0.69 o
   4   4   1      106.83      105.92      1.33 o
   5   4   1       76.42       73.28      1.30 o
   6   4   1      655.43      691.47      6.54 o
   7   4   1      163.57      167.02      3.19 o
   8   4   1        0.10        0.72      0.41 o
   9   4   1        4.53        4.68      0.83 o
  -9   5   1       10.58        9.32      0.99 o
  -8   5   1        3.30        5.88      0.60 o
  -7   5   1       43.10       37.74      1.13 o
  -6   5   1      213.64      206.85      2.87 o
  -5   5   1        6.43        5.14      0.44 o
  -4   5   1      225.23      196.98      2.28 o
  -3   5   1      110.59      101.43      1.45 o
  -2   5   1      109.74      120.83      1.33 o
  -1   5   1        6.09        8.37      0.31 o
   0   5   1       31.47       35.70      0.57 o
   1   5   1     7509.87     6998.41    101.88 o
   2   5   1      370.62      399.40      4.00 o
   3   5   1     1687.70     1833.87     15.49 o
   4   5   1      916.02      970.76      7.95 o
   5   5   1        0.08        0.58      0.18 o
   6   5   1      163.38      158.59      2.98 o
   7   5   1      244.50      243.83      4.18 o
   8   5   1       92.44       93.36      2.41 o
   9   5   1       25.82       32.93      1.68 o
  -9   6   1       41.19       38.49      1.91 o
  -8   6   1        9.16        9.99      0.81 o
  -7   6   1       79.54       71.85      1.61 o
  -6   6   1      134.17      133.51      2.21 o
  -5   6   1       76.51       66.90      1.39 o
  -4   6   1      162.83      150.34      2.13 o
  -3   6   1      273.44      274.99      2.64 o
  -2   6   1      580.06      606.76      5.13 o
  -1   6   1      257.73      247.18      2.48 o
   0   6   1      563.26      576.07      4.81 o
   1   6   1       53.59       55.01      0.79 o
   2   6   1        6.60        3.47      0.23 o
   3   6   1      383.40      387.47      3.77 o
   4   6   1      162.62      148.47      1.87 o
   5   6   1      306.12      301.16      3.59 o
   6   6   1        8.27        8.87      0.75 o
   7   6   1      198.86      186.93      6.14 o
   8   6   1        6.40        9.21      0.83 o
   9   6   1        1.69        2.11      0.52 o
  -9   7   1        1.07        2.49      0.85 o
  -8   7   1       29.66       27.03      1.32 o
  -7   7   1        3.44        3.37      0.53 o
  -6   7   1      400.14      385.09      4.61 o
  -5   7   1       27.40       24.85      0.86 o
  -4   7   1      213.68      221.59      7.40 o
  -3   7   1        2.00        1.44      0.22 o
  -2   7   1      454.82      481.31      4.25 o
  -1   7   1      114.43      120.70      1.44 o
   0   7   1       82.40       74.00      1.03 o
   1   7   1      129.74      129.32      1.57 o
   2   7   1     3918.04     4093.88     31.10 o
   3   7   1       45.91       42.82      0.79 o
   4   7   1      269.63      258.34      3.18 o
   5   7   1      657.88      637.41      8.70 o
   6   7   1      128.83      121.44      2.65 o
   7   7   1       71.13       75.57      2.80 o
   8   7   1        3.88        6.94      0.75 o
  -8   8   1       56.42       52.66      1.88 o
  -7   8   1       12.39       12.76      0.93 o
  -6   8   1      266.20      266.16      3.59 o
  -5   8   1       78.62       78.43      2.35 o
  -4   8   1       38.01       38.73      1.03 o
  -3   8   1      137.67      127.35      1.96 o
  -2   8   1      311.47      295.53      2.91 o
  -1   8   1        4.28        3.76      0.34 o
   0   8   1     1613.82     1724.69     14.54 o
   1   8   1       37.94       40.81      0.75 o
   2   8   1      232.50      243.20      2.46 o
   3   8   1       32.96       31.78      0.77 o
   4   8   1      462.64      449.75      6.92 o
   5   8   1     1347.14     1354.16     16.03 o
   6   8   1       10.57       13.67      0.91 o
   7   8   1        1.35        1.25      0.66 o
   8   8   1        0.43        1.30      0.57 o
  -8   9   1       29.83       27.46      1.81 o
  -7   9   1        5.98        6.11      0.75 o
  -6   9   1       27.18       25.34      1.05 o
  -5   9   1      151.40      161.29      2.56 o
  -4   9   1        2.94        3.08      0.40 o
  -3   9   1       43.09       39.49      1.03 o
  -2   9   1        3.67        1.94      0.28 o
  -1   9   1      171.46      153.20      1.82 o
   0   9   1      363.95      340.52      3.28 o
   1   9   1       14.93       14.33      0.49 o
   2   9   1     1135.21     1148.00      9.35 o
   3   9   1      261.82      249.00      3.11 o
   4   9   1      199.07      202.60      3.54 o
   5   9   1      138.49      132.24      3.62 o
   6   9   1      104.80      100.60      2.51 o
   7   9   1        2.26        2.49      0.57 o
   8   9   1        7.65        9.11      0.87 o
  -8  10   1        0.62        1.23      1.15 o
  -7  10   1        0.74        1.06      0.83 o
  -6  10   1       14.22       12.99      0.97 o
  -5  10   1        5.80        6.62      0.63 o
  -4  10   1      176.96      171.75      2.57 o
  -3  10   1        0.12        0.51      0.26 o
  -2  10   1      267.69      281.72      3.08 o
  -1  10   1        2.75        2.62      0.37 o
   0  10   1      346.84      353.66      3.46 o
   1  10   1       72.74       76.35      1.21 o
   2  10   1      110.13      107.87      2.73 o
   3  10   1      146.13      133.95      2.12 o
   4  10   1       46.61       38.88      1.43 o
   5  10   1        0.37        0.37      0.48 o
   6  10   1        1.04        2.32      0.74 o
   7  10   1        6.37        7.60      0.75 o
   8  10   1        9.60        8.98      0.82 o
  -7  11   1       20.95       24.89      1.32 o
  -6  11   1       42.32       39.15      1.59 o
  -5  11   1      131.40      133.04      2.63 o
  -4  11   1       50.66       46.95      1.24 o
  -3  11   1       42.60       42.25      1.13 o
  -2  11   1        0.63        1.34      0.31 o
  -1  11   1       66.47       62.84      1.14 o
   0  11   1       34.28       36.19      0.85 o
   1  11   1      146.31      145.36      2.19 o
   2  11   1       13.60       15.27      0.66 o
   3  11   1      951.76      947.65     11.72 o
   4  11   1      709.69      701.20      9.25 o
   5  11   1        9.51        9.29      0.85 o
   6  11   1       58.84       51.07      1.81 o
   7  11   1        7.24        9.04      0.84 o
  -7  12   1        2.49        3.22      0.64 o
  -6  12   1       29.52       28.83      1.39 o
  -5  12   1       96.60       87.52      2.37 o
  -4  12   1       70.11       63.76      1.70 o
  -3  12   1       38.95       39.32      1.13 o
  -2  12   1       55.55       48.91      1.22 o
  -1  12   1      112.09      110.38      1.63 o
   0  12   1       35.90       33.69      1.03 o
   1  12   1      145.40      155.99      2.40 o
   2  12   1        0.44        1.19      0.37 o
   3  12   1      225.14      208.87      3.75 o
   4  12   1      375.83      378.73      5.85 o
   5  12   1        3.45        4.42      0.72 o
   6  12   1       85.81       66.60      2.15 o
   7  12   1        0.43        1.64      0.55 o
  -6  13   1        3.08        7.86      0.85 o
  -5  13   1        0.24        0.92      0.48 o
  -4  13   1        1.22        1.40      0.42 o
  -3  13   1        0.10        0.48      0.35 o
  -2  13   1      177.98      171.30      2.88 o
  -1  13   1        0.33        1.61      0.34 o
   0  13   1       53.58       51.24      1.53 o
   1  13   1      122.93      119.88      1.95 o
   2  13   1       65.20       62.84      2.09 o
   3  13   1       22.21       22.66      1.43 o
   4  13   1        4.14        9.12      1.54 o
   5  13   1       65.73       58.40      1.97 o
   6  13   1       87.91       76.01      2.38 o
  -6  14   1       13.50       16.88      1.11 o
  -5  14   1       19.85       23.73      1.29 o
  -4  14   1        4.86        4.50      0.83 o
  -3  14   1      293.16      310.59      4.53 o
  -2  14   1      108.19      106.38      2.21 o
  -1  14   1       23.35       23.45      1.11 o
   0  14   1       56.79       65.41      1.40 o
   1  14   1      218.09      227.80      3.32 o
   2  14   1      392.94      404.95      6.08 o
   3  14   1       17.14       15.00      1.17 o
   4  14   1        1.08        2.69      0.58 o
   5  14   1       34.50       31.93      2.44 o
   6  14   1        1.56        3.36      1.00 o
  -5  15   1       10.90       15.46      1.14 o
  -4  15   1       16.06       19.14      1.19 o
  -3  15   1        3.51        5.61      0.66 o
  -2  15   1        0.01        0.50      0.39 o
  -1  15   1        9.13       14.58      0.96 o
   0  15   1       46.36       53.00      1.42 o
   1  15   1       50.72       54.12      1.63 o
   2  15   1       30.33       29.42      1.33 o
   3  15   1        3.75        5.49      0.70 o
   4  15   1        0.50        1.71      0.61 o
   5  15   1        2.47        2.65      0.57 o
  -4  16   1        8.37       10.53      0.89 o
  -3  16   1        0.22        0.80      0.82 o
  -2  16   1        1.43        2.73      0.61 o
  -1  16   1       10.25       11.35      0.89 o
   0  16   1       29.55       27.72      1.60 o
   1  16   1        5.13        5.96      0.74 o
   2  16   1       97.87       94.91      2.48 o
   3  16   1       12.65       14.51      0.98 o
   4  16   1       45.64       49.41      1.85 o
  -3  17   1        0.38        3.38      1.05 o
  -2  17   1        0.95        2.38      0.64 o
  -1  17   1      206.60      222.31      4.73 o
   0  17   1      166.33      188.43      5.46 o
   1  17   1        0.01        1.60      0.98 o
   2  17   1       33.05       35.65      1.50 o
   3  17   1        0.47        1.36      0.87 o
  -2  18   1       20.03       25.91      1.56 o
  -1  18   1        7.46       11.35      1.09 o
   0  18   1       39.02       43.25      3.06 o
   1  18   1        0.04        1.46      0.78 o
  -9   0   2       35.09       34.52      2.90 o
  -8   0   2       32.43       29.57      1.83 o
  -7   0   2       20.34       15.89      1.95 o
  -6   0   2      493.91      531.36      8.11 o
  -5   0   2      142.12      143.62      2.45 o
  -4   0   2      310.04      317.70      4.26 o
  -3   0   2     3018.91     3302.06     46.65 o
  -2   0   2     1056.11      956.18     10.68 o
  -1   0   2    12554.81     9703.42    154.75 o
   0   0   2        1.07       -0.16      0.16 o
   1   0   2      149.48      127.90      2.23 o
   2   0   2      765.76      853.86      9.56 o
   3   0   2      334.61      406.98      5.00 o
   4   0   2     1926.60     2020.40     22.18 o
   5   0   2      197.48      187.66      2.96 o
   6   0   2        3.15        4.82      0.46 o
   7   0   2      297.89      316.67      5.65 o
   8   0   2       11.09       11.64      1.18 o
  -9   1   2        0.54        1.87      0.48 o
  -8   1   2        0.01        0.71      0.39 o
  -7   1   2        0.83        1.86      0.46 o
  -6   1   2      545.23      552.89      5.87 o
  -5   1   2        0.02        0.46      0.22 o
  -4   1   2      890.20      967.98      7.90 o
  -3   1   2     2687.55     2814.44     21.57 o
  -2   1   2      195.91      186.46      1.77 o
  -1   1   2       22.07       37.59      0.53 o
   0   1   2     1204.00     1181.63      9.15 o
   1   1   2      353.35      319.68      2.70 o
   2   1   2      320.76      395.73      3.34 o
   3   1   2       53.65       58.20      0.81 o
   4   1   2     1201.59     1312.53     10.43 o
   5   1   2       50.41       50.16      0.90 o
   6   1   2        4.67        5.15      0.34 o
   7   1   2      280.93      312.45      3.61 o
   8   1   2       26.39       31.68      1.47 o
   9   1   2       15.15       16.28      1.99 o
  -9   2   2        3.86        5.76      0.75 o
  -8   2   2      120.18      117.34      2.71 o
  -7   2   2      327.12      319.41      4.45 o
  -6   2   2       17.02       19.39      0.87 o
  -5   2   2      999.75     1038.23      9.20 o
  -4   2   2      569.50      595.85      5.12 o
  -3   2   2      116.39      132.66      1.54 o
  -2   2   2     1104.74     1113.85      8.76 o
  -1   2   2        0.58        3.44      0.24 o
   0   2   2     1318.30     1162.40      9.61 o
   1   2   2     1991.17     2048.30     16.85 o
   2   2   2     1029.10     1087.20      8.54 o
   3   2   2       18.92       17.29      0.41 o
   4   2   2      686.86      747.94      6.24 o
   5   2   2      384.51      411.36      4.56 o
   6   2   2        5.26        6.23      0.41 o
   7   2   2       17.90       18.83      0.82 o
   8   2   2        6.83        6.74      0.79 o
   9   2   2      164.53      184.68      7.11 o
  -9   3   2       11.64       12.87      0.89 o
  -8   3   2        2.47        2.36      0.52 o
  -7   3   2        1.25        1.54      0.39 o
  -6   3   2       11.08       13.13      0.82 o
  -5   3   2      541.60      599.04      6.52 o
  -4   3   2        7.71        7.11      0.40 o
  -3   3   2     1163.72     1182.34     10.87 o
  -2   3   2      119.57      104.77      1.43 o
  -1   3   2      585.92      616.27      4.97 o
   0   3   2      605.56      575.20      4.66 o
   1   3   2     1013.94      973.17      9.03 o
   2   3   2      322.82      351.75      3.06 o
   3   3   2      163.77      177.14      1.90 o
   4   3   2       29.72       23.50      0.54 o
   5   3   2      125.65      133.01      2.81 o
   6   3   2       13.65       14.92      0.64 o
   7   3   2       22.43       24.70      0.96 o
   8   3   2       91.77       91.38      2.32 o
   9   3   2        0.75        2.69      0.81 o
  -9   4   2       74.51       79.76      2.29 o
  -8   4   2        1.11        2.01      0.44 o
  -7   4   2       25.24       27.93      0.98 o
  -6   4   2       95.27       89.33      1.72 o
  -5   4   2       88.20       89.36      1.64 o
  -4   4   2      418.00      482.74      5.14 o
  -3   4   2     1723.19     1838.69     16.52 o
  -2   4   2     1269.20     1259.66     10.56 o
  -1   4   2      630.31      701.65      5.67 o
   0   4   2     1311.96     1251.80      9.75 o
   1   4   2       37.91       32.84      0.58 o
   2   4   2        0.03        1.47      0.26 o
   3   4   2      298.59      336.42      3.05 o
   4   4   2       73.54       71.18      1.03 o
   5   4   2      173.30      163.43      2.11 o
   6   4   2      181.02      167.87      2.49 o
   7   4   2       25.67       28.42      1.20 o
   8   4   2        7.86       10.55      0.80 o
   9   4   2       20.00       22.05      1.70 o
  -9   5   2        2.54        2.49      0.52 o
  -8   5   2        3.97        5.23      0.67 o
  -7   5   2        0.01       -0.08      0.27 o
  -6   5   2       16.95       14.36      0.89 o
  -5   5   2       11.28       13.51      0.69 o
  -4   5   2        6.90        5.41      0.43 o
  -3   5   2      459.27      525.81      5.38 o
  -2   5   2       15.45       10.59      0.45 o
  -1   5   2      141.42      136.52      1.44 o
   0   5   2      347.24      320.26      2.82 o
   1   5   2      670.08      718.08      6.32 o
   2   5   2       40.89       45.05      0.81 o
   3   5   2        0.20        0.27      0.23 o
   4   5   2       11.13       10.67      0.42 o
   5   5   2        0.87        1.48      0.30 o
   6   5   2      170.20      168.24      2.80 o
   7   5   2       46.78       41.40      1.48 o
   8   5   2        0.08        0.81      0.40 o
  -9   6   2        1.40        2.37      0.62 o
  -8   6   2       94.50       97.00      2.04 o
  -7   6   2        3.91        4.05      0.52 o
  -6   6   2        1.64        1.61      0.39 o
  -5   6   2       26.56       25.40      0.88 o
  -4   6   2      260.46      259.98      3.23 o
  -3   6   2     1330.95     1387.79     12.82 o
  -2   6   2        1.08        2.18      0.25 o
  -1   6   2       13.94       12.88      0.60 o
   0   6   2      409.28      398.45      3.47 o
   1   6   2      240.39      213.72      2.06 o
   2   6   2     1388.38     1450.03     12.31 o
   3   6   2     1096.71     1158.29     10.84 o
   4   6   2      150.29      145.40      2.13 o
   5   6   2      160.68      147.28      2.25 o
   6   6   2       84.13       81.39      1.92 o
   7   6   2        2.19        2.56      0.55 o
   8   6   2      191.28      200.91      3.95 o
  -9   7   2       24.24       23.14      1.48 o
  -8   7   2        9.22       13.35      0.89 o
  -7   7   2      121.37      117.03      2.21 o
  -6   7   2      156.12      146.12      2.42 o
  -5   7   2       37.75       39.56      1.13 o
  -4   7   2      196.00      201.68      3.46 o
  -3   7   2      807.18      865.15      8.47 o
  -2   7   2      222.63      238.16      2.49 o
  -1   7   2     1426.01     1472.80     11.63 o
   0   7   2     1125.26     1132.74      9.04 o
   1   7   2       77.97       71.90      0.96 o
   2   7   2      508.53      471.19      4.51 o
   3   7   2      144.63      138.92      2.25 o
   4   7   2       17.24       19.21      0.80 o
   5   7   2      188.08      182.83      3.26 o
   6   7   2       19.94       16.04      0.92 o
   7   7   2       36.44       40.65      1.53 o
   8   7   2       17.68       23.10      1.20 o
  -8   8   2        9.93       11.98      0.79 o
  -7   8   2       61.44       54.50      1.47 o
  -6   8   2       19.13       18.32      0.83 o
  -5   8   2      223.94      206.69      2.94 o
  -4   8   2      224.47      222.35      6.05 o
  -3   8   2       80.62       71.19      1.92 o
  -2   8   2       23.93       19.83      0.53 o
  -1   8   2      674.69      702.57      5.96 o
   0   8   2      201.04      207.67      2.16 o
   1   8   2        0.60        0.45      0.15 o
   2   8   2       85.67       69.32      1.15 o
   3   8   2       88.66       71.70      1.81 o
   4   8   2        3.96        5.02      0.47 o
   5   8   2       16.15       14.19      1.54 o
   6   8   2       75.96       74.61      2.08 o
   7   8   2       32.20       29.72      1.32 o
   8   8   2        0.35        1.57      0.47 o
  -8   9   2       15.85       16.60      1.08 o
  -7   9   2        3.32        2.66      0.66 o
  -6   9   2       86.92       81.33      1.78 o
  -5   9   2      137.83      127.24      2.43 o
  -4   9   2        2.94        2.53      0.38 o
  -3   9   2      143.31      132.14      3.22 o
  -2   9   2      407.00      406.65      4.10 o
  -1   9   2      650.87      674.99      5.83 o
   0   9   2       45.95       54.91      0.94 o
   1   9   2       31.41       28.81      0.74 o
   2   9   2       96.03       84.82      1.55 o
   3   9   2        9.74        9.90      0.56 o
   4   9   2      513.27      497.19      6.18 o
   5   9   2       86.88       79.68      2.11 o
   6   9   2      136.82      134.66      2.98 o
   7   9   2        1.17        2.08      0.53 o
   8   9   2       17.28       18.22      1.13 o
  -8  10   2        1.26        3.07      0.58 o
  -7  10   2       11.28       11.35      0.79 o
  -6  10   2       15.20       14.32      0.78 o
  -5  10   2        0.03        0.47      0.31 o
  -4  10   2        3.01        2.71      0.43 o
  -3  10   2       25.81       23.62      0.85 o
  -2  10   2      467.09      493.09      5.73 o
  -1  10   2      153.13      150.79      3.69 o
   0  10   2        0.21        0.27      0.19 o
   1  10   2      384.46      385.84      4.03 o
   2  10   2        2.95        4.89      0.50 o
   3  10   2       34.71       29.03      0.94 o
   4  10   2       10.52       11.20      0.75 o
   5  10   2      243.86      243.44      4.62 o
   6  10   2       54.22       48.05      1.72 o
   7  10   2       15.01       17.84      1.11 o
  -7  11   2        6.93        7.31      0.85 o
  -6  11   2      162.44      166.80      3.16 o
  -5  11   2        0.70        1.67      0.39 o
  -4  11   2       51.64       55.09      1.39 o
  -3  11   2       47.19       41.75      1.15 o
  -2  11   2      130.43      124.36      2.17 o
  -1  11   2       39.55       34.59      0.86 o
   0  11   2      105.43      104.76      1.67 o
   1  11   2      510.09      512.26      5.15 o
   2  11   2      132.88      118.90      2.05 o
   3  11   2       43.43       44.90      1.21 o
   4  11   2      147.64      142.59      3.01 o
   5  11   2        4.67        5.09      0.72 o
   6  11   2       14.43       12.56      1.10 o
   7  11   2        4.64        6.67      0.83 o
  -7  12   2        0.34        0.79      0.45 o
  -6  12   2       49.12       46.51      1.58 o
  -5  12   2        2.18        2.24      0.52 o
  -4  12   2       60.58       60.75      1.50 o
  -3  12   2       11.93       11.11      0.64 o
  -2  12   2        6.97        8.45      0.54 o
  -1  12   2        7.51        7.10      0.56 o
   0  12   2      154.99      153.87      2.20 o
   1  12   2      295.77      303.61      3.91 o
   2  12   2       25.36       20.66      0.90 o
   3  12   2      148.62      139.45      2.59 o
   4  12   2       48.02       47.90      1.69 o
   5  12   2       32.06       32.62      1.74 o
   6  12   2        8.42        8.09      0.79 o
  -6  13   2        0.38        3.17      0.62 o
  -5  13   2       87.12       80.04      2.07 o
  -4  13   2       23.46       24.09      1.09 o
  -3  13   2       44.08       40.89      1.20 o
  -2  13   2       34.81       32.91      1.65 o
  -1  13   2        0.53        1.20      0.57 o
   0  13   2       37.05       37.25      1.01 o
   1  13   2        1.39        1.42      0.40 o
   2  13   2       22.66       22.37      0.92 o
   3  13   2      167.51      168.24      3.38 o
   4  13   2        2.94        3.16      0.62 o
   5  13   2        1.45        1.26      0.49 o
   6  13   2        0.36        1.05      0.48 o
  -6  14   2        0.11        1.72      0.52 o
  -5  14   2       37.54       40.34      1.65 o
  -4  14   2        7.76        8.32      0.69 o
  -3  14   2       12.12       11.72      0.77 o
  -2  14   2        2.70        3.59      0.52 o
  -1  14   2       18.56       18.29      0.89 o
   0  14   2        0.40        0.29      0.34 o
   1  14   2       11.51       13.65      0.77 o
   2  14   2        3.08        8.01      0.68 o
   3  14   2        6.27        7.89      0.80 o
   4  14   2       21.58       16.50      1.05 o
   5  14   2       18.18       15.99      1.69 o
  -5  15   2       13.76       16.35      1.09 o
  -4  15   2       11.80       11.98      1.06 o
  -3  15   2       35.28       34.57      1.51 o
  -2  15   2       24.87       27.55      1.45 o
  -1  15   2        1.29        1.90      0.44 o
   0  15   2        5.57        7.92      0.88 o
   1  15   2        2.10        1.06      0.63 o
   2  15   2      256.85      256.59      4.53 o
   3  15   2       13.93       14.33      0.98 o
   4  15   2       21.25       17.72      1.09 o
   5  15   2        1.02        1.70      0.50 o
  -4  16   2       35.28       34.83      2.08 o
  -3  16   2       56.28       55.13      1.94 o
  -2  16   2       29.78       36.27      1.53 o
  -1  16   2        7.23        9.22      0.86 o
   0  16   2       71.48       72.18      2.22 o
   1  16   2        0.08        0.91      0.47 o
   2  16   2        8.57       10.88      0.88 o
   3  16   2        4.26        8.91      0.97 o
   4  16   2       16.34       18.05      1.10 o
  -3  17   2        0.12        0.87      0.53 o
  -2  17   2        0.68        1.56      0.97 o
  -1  17   2        0.02        0.08      1.61 o
   0  17   2       43.53       49.10      2.06 o
   1  17   2        5.72        8.45      0.98 o
   2  17   2        5.74        9.14      0.84 o
   3  17   2        4.91        6.51      0.86 o
  -1  18   2        0.53        2.26      0.68 o
   0  18   2       10.76       11.43      1.62 o
  -9   1   3      115.58      111.01      5.26 o
  -8   1   3       47.55       40.00      1.53 o
  -7   1   3        8.87        8.57      0.72 o
  -6   1   3        0.02        0.80      0.38 o
  -5   1   3       37.46       35.30      1.48 o
  -4   1   3       74.51       69.58      1.10 o
  -3   1   3       52.42       54.68      0.91 o
  -2   1   3     3449.06     3634.49     29.47 o
  -1   1   3      449.46      435.47      3.93 o
   0   1   3      248.41      221.26      2.06 o
   1   1   3      107.15      100.00      1.13 o
   2   1   3      356.59      398.55      3.45 o
   3   1   3        0.84        0.43      0.12 o
   4   1   3     1288.21     1445.30     11.49 o
   5   1   3      381.52      402.95      4.14 o
   6   1   3       72.72       77.09      1.54 o
   7   1   3        3.34        4.66      0.50 o
   8   1   3        4.66        5.88      0.79 o
  -9   2   3      122.89      130.00      3.11 o
  -8   2   3        2.91        4.49      0.93 o
  -7   2   3       14.36       12.97      0.85 o
  -6   2   3       65.07       59.61      1.37 o
  -5   2   3       12.00        9.26      0.57 o
  -4   2   3      488.87      488.42      4.40 o
  -3   2   3       90.02       86.90      1.12 o
  -2   2   3     1922.66     2050.49     16.91 o
  -1   2   3        5.85        6.53      0.25 o
   0   2   3      549.96      517.22      4.85 o
   1   2   3     2454.38     2442.38     18.70 o
   2   2   3     2342.93     2468.03     18.95 o
   3   2   3     1288.77     1366.55     10.80 o
   4   2   3       25.60       21.91      0.53 o
   5   2   3       33.52       30.73      0.78 o
   6   2   3        7.33        8.88      0.51 o
   7   2   3       43.84       43.37      1.34 o
   8   2   3       39.43       44.43      1.59 o
  -9   3   3       19.73       20.61      1.17 o
  -8   3   3       20.63       20.02      1.10 o
  -7   3   3        0.42        0.78      0.38 o
  -6   3   3      274.67      258.89      3.44 o
  -5   3   3        6.31        5.47      0.49 o
  -4   3   3      318.65      319.27      4.39 o
  -3   3   3     1260.21     1302.49     10.36 o
  -2   3   3      535.46      565.85      4.76 o
  -1   3   3      679.49      666.20      5.46 o
   0   3   3      248.38      317.03      3.00 o
   1   3   3       57.86       61.97      0.90 o
   2   3   3      617.75      682.46      6.11 o
   3   3   3      143.65      154.85      1.65 o
   4   3   3       50.59       45.30      1.10 o
   5   3   3      298.89      298.70      3.65 o
   6   3   3       31.34       35.83      1.15 o
   7   3   3       12.06       11.03      0.78 o
   8   3   3        2.19        3.88      0.69 o
  -9   4   3       49.82       52.05      1.87 o
  -8   4   3      125.69      111.08      2.73 o
  -7   4   3       91.25       86.24      1.83 o
  -6   4   3        2.06        1.53      0.37 o
  -5   4   3        3.30        1.41      0.37 o
  -4   4   3       45.93       43.62      1.07 o
  -3   4   3      261.26      253.24      3.01 o
  -2   4   3     2237.47     2430.90     18.69 o
  -1   4   3      611.73      613.90      5.11 o
   0   4   3      104.39       98.64      1.14 o
   1   4   3      939.01     1004.34     10.40 o
   2   4   3       32.22       19.01      0.60 o
   3   4   3       28.11       19.04      0.58 o
   4   4   3        3.98        3.97      0.36 o
   5   4   3      391.29      425.09      4.84 o
   6   4   3      107.13      103.19      1.88 o
   7   4   3       14.27       12.47      0.71 o
   8   4   3       32.11       36.82      1.72 o
  -9   5   3        0.69        0.70      0.42 o
  -8   5   3       33.51       29.14      1.20 o
  -7   5   3       67.07       57.01      1.49 o
  -6   5   3       12.59       10.85      0.67 o
  -5   5   3      201.17      188.31      3.12 o
  -4   5   3      102.83      105.73      1.80 o
  -3   5   3       32.15       27.05      0.79 o
  -2   5   3      444.83      466.84      4.07 o
  -1   5   3     1076.66     1118.27      8.92 o
   0   5   3     1859.82     1879.89     14.57 o
   1   5   3      531.73      617.65      6.02 o
   2   5   3      122.14      113.75      1.85 o
   3   5   3      652.07      710.34      7.19 o
   4   5   3       10.98        8.40      0.48 o
   5   5   3        0.55        0.29      0.22 o
   6   5   3      459.01      465.11      5.40 o
   7   5   3        0.08        0.27      0.29 o
   8   5   3        5.20        6.96      0.89 o
  -9   6   3       13.38       16.05      1.10 o
  -8   6   3       25.74       21.88      1.06 o
  -7   6   3        8.29       10.06      0.68 o
  -6   6   3      163.62      141.70      2.41 o
  -5   6   3      327.73      293.90      3.74 o
  -4   6   3        0.01        0.41      0.36 o
  -3   6   3       46.26       37.45      0.94 o
  -2   6   3      794.63      768.59      6.41 o
  -1   6   3        5.95        4.82      0.28 o
   0   6   3      431.28      464.84      4.04 o
   1   6   3      638.04      703.66      6.34 o
   2   6   3       72.57       66.45      1.37 o
   3   6   3       57.18       59.80      1.66 o
   4   6   3       55.16       51.38      1.22 o
   5   6   3        4.34        5.51      0.46 o
   6   6   3        6.69        5.40      0.58 o
   7   6   3       27.23       30.28      1.30 o
   8   6   3       20.78       22.54      1.48 o
  -8   7   3        2.09        3.16      0.48 o
  -7   7   3      125.97      111.75      2.21 o
  -6   7   3        1.56        0.33      0.30 o
  -5   7   3      145.04      138.02      2.29 o
  -4   7   3        9.00        8.01      0.52 o
  -3   7   3       25.31       20.27      0.74 o
  -2   7   3       16.19       16.30      0.55 o
  -1   7   3      811.96      870.22      7.18 o
   0   7   3        8.98       10.88      0.50 o
   1   7   3      178.95      194.86      2.23 o
   2   7   3      713.99      700.19      7.13 o
   3   7   3        6.40        5.65      0.47 o
   4   7   3      151.92      135.16      2.39 o
   5   7   3       20.55       18.05      0.76 o
   6   7   3       84.91       79.87      1.90 o
   7   7   3       22.15       16.93      0.97 o
   8   7   3       11.96       10.81      0.85 o
  -8   8   3        0.15        0.84      0.34 o
  -7   8   3        7.52        6.70      0.64 o
  -6   8   3       11.40        7.99      0.60 o
  -5   8   3      101.51      100.74      1.92 o
  -4   8   3        1.26        1.85      0.48 o
  -3   8   3      112.33      111.16      1.89 o
  -2   8   3        3.19        5.42      0.41 o
  -1   8   3       23.77       29.31      0.65 o
   0   8   3        7.64        5.98      0.30 o
   1   8   3       43.53       49.66      1.11 o
   2   8   3        0.92        0.96      0.28 o
   3   8   3       12.25       12.77      0.61 o
   4   8   3        4.94        7.37      0.57 o
   5   8   3        0.88        0.67      0.31 o
   6   8   3        7.78       11.65      0.83 o
   7   8   3       45.97       41.23      1.60 o
  -8   9   3        4.13        6.54      0.78 o
  -7   9   3       11.74        9.22      0.72 o
  -6   9   3       68.00       58.80      1.65 o
  -5   9   3      288.93      276.96      4.13 o
  -4   9   3        0.21        2.54      0.42 o
  -3   9   3       12.38       11.59      0.70 o
  -2   9   3       74.10       75.25      1.44 o
  -1   9   3      319.36      318.47      4.26 o
   0   9   3        1.03        1.44      0.28 o
   1   9   3        1.97        1.51      0.32 o
   2   9   3      218.71      218.07      3.06 o
   3   9   3       39.73       39.14      1.12 o
   4   9   3       51.10       47.39      1.27 o
   5   9   3        5.23        4.90      0.58 o
   6   9   3        0.84        1.08      0.55 o
   7   9   3        0.00        0.79      0.40 o
  -8  10   3        2.89        4.70      1.12 o
  -7  10   3       11.73       13.86      0.86 o
  -6  10   3       89.57       83.37      2.11 o
  -5  10   3       64.75       55.08      1.46 o
  -4  10   3       28.74       19.63      0.84 o
  -3  10   3       66.93       68.68      1.92 o
  -2  10   3      176.99      182.63      2.60 o
  -1  10   3      441.69      447.82      4.95 o
   0  10   3       18.54       18.60      0.66 o
   1  10   3      187.15      183.72      4.01 o
   2  10   3        0.09        0.14      0.25 o
   3  10   3       15.87       13.29      0.66 o
   4  10   3        6.57        5.28      0.70 o
   5  10   3       53.25       48.29      1.66 o
   6  10   3       23.55       27.96      1.31 o
   7  10   3        4.48        8.85      0.80 o
  -7  11   3       24.76       21.99      1.67 o
  -6  11   3        7.77       10.92      0.68 o
  -5  11   3       13.54       10.25      0.69 o
  -4  11   3      165.87      144.66      2.47 o
  -3  11   3        0.11        0.32      0.25 o
  -2  11   3       29.86       30.32      0.94 o
  -1  11   3        2.34        2.83      0.44 o
   0  11   3        7.87        6.17      0.52 o
   1  11   3      295.72      288.19      3.72 o
   2  11   3      269.07      250.00      3.41 o
   3  11   3        3.18        4.46      0.50 o
   4  11   3       12.28       11.41      0.95 o
   5  11   3        9.29       11.02      0.87 o
   6  11   3       14.42       13.00      0.93 o
  -7  12   3        0.65        2.87      0.78 o
  -6  12   3       34.01       35.05      1.39 o
  -5  12   3       13.36       17.68      0.88 o
  -4  12   3      126.21      126.03      2.32 o
  -3  12   3        1.20        1.27      0.41 o
  -2  12   3      131.74      129.88      2.49 o
  -1  12   3        3.20        4.60      0.60 o
   0  12   3        0.15        0.45      0.31 o
   1  12   3        0.86        0.65      0.41 o
   2  12   3        2.26        1.99      0.41 o
   3  12   3       63.07       54.09      1.40 o
   4  12   3        1.14        1.97      0.48 o
   5  12   3        6.43        4.99      0.70 o
   6  12   3       10.92       11.22      0.90 o
  -6  13   3       23.26       24.04      1.16 o
  -5  13   3       25.35       23.14      1.00 o
  -4  13   3       24.88       27.22      1.04 o
  -3  13   3      169.39      163.80      3.03 o
  -2  13   3      126.22      123.34      2.59 o
  -1  13   3      104.02      108.65      2.69 o
   0  13   3        0.95        0.90      0.36 o
   1  13   3       63.21       60.02      1.50 o
   2  13   3       22.62       20.54      0.90 o
   3  13   3       42.29       37.77      1.32 o
   4  13   3       15.50       13.40      1.53 o
   5  13   3        0.08        0.41      0.36 o
  -6  14   3        0.28        1.02      0.51 o
  -5  14   3       28.93       27.59      2.49 o
  -4  14   3       44.86       45.67      1.54 o
  -3  14   3        8.36       14.73      0.96 o
  -2  14   3       59.85       60.58      1.70 o
  -1  14   3       14.42       14.58      1.03 o
   0  14   3        0.73        0.10      0.43 o
   1  14   3        7.49        7.26      0.63 o
   2  14   3        0.83        0.86      0.36 o
   3  14   3        5.53        6.58      0.87 o
   4  14   3       31.02       33.49      1.51 o
   5  14   3        5.93        6.67      0.80 o
  -5  15   3       32.55       33.00      1.59 o
  -4  15   3        9.03        9.61      0.87 o
  -3  15   3       99.35       98.05      2.33 o
  -2  15   3       11.89       12.05      1.24 o
  -1  15   3        0.07        0.91      0.74 o
   0  15   3       12.80       15.55      1.05 o
   1  15   3       88.23       92.13      2.20 o
   2  15   3        3.18        4.30      0.57 o
   3  15   3       15.26       12.69      0.91 o
   4  15   3       30.96       31.21      1.47 o
  -4  16   3        3.20        6.43      0.77 o
  -3  16   3       30.73       30.84      1.91 o
  -2  16   3        0.12       -0.04      0.44 o
  -1  16   3        0.62        1.07      0.46 o
   0  16   3        2.37        1.56      0.56 o
   1  16   3       23.90       27.25      1.40 o
   2  16   3        8.69        9.13      0.87 o
   3  16   3       15.69       16.79      1.63 o
  -3  17   3        0.25        1.35      0.91 o
  -2  17   3        3.10        7.38      1.59 o
  -1  17   3       43.28       46.59      1.90 o
   0  17   3        0.18        1.63      0.78 o
   1  17   3        0.47        1.22      0.61 o
   2  17   3        0.11        1.60      0.56 o
  -9   0   4        4.86        5.87      1.16 o
  -8   0   4       57.81       46.75      2.46 o
  -7   0   4        7.16        4.04      0.93 o
  -6   0   4       20.75       26.03      1.84 o
  -5   0   4        5.49        6.00      0.93 o
  -4   0   4      130.11      122.83      2.28 o
  -3   0   4       99.91      106.23      1.95 o
  -2   0   4     1079.21     1260.56     16.35 o
  -1   0   4     1640.34     1877.42     20.62 o
   0   0   4     1821.63     2018.01     30.97 o
   1   0   4      250.74      287.61      3.82 o
   2   0   4      414.25      423.87      5.31 o
   3   0   4       26.85       17.71      0.64 o
   4   0   4      896.31      918.42     12.87 o
   5   0   4       86.81       82.51      2.23 o
   6   0   4       11.19       12.49      1.19 o
   7   0   4       52.87       49.75      2.48 o
   8   0   4       14.79       17.43      1.50 o
  -9   1   4        0.27        1.28      0.48 o
  -8   1   4      155.95      155.92      3.41 o
  -7   1   4       63.31       57.71      1.84 o
  -6   1   4      306.56      312.24      4.90 o
  -5   1   4       21.62       26.60      0.91 o
  -4   1   4       21.79       27.66      0.69 o
  -3   1   4       73.00       81.21      1.32 o
  -2   1   4        0.01       -0.18      0.18 o
  -1   1   4     1487.02     1659.47     13.81 o
   0   1   4      943.78      999.94      8.04 o
   1   1   4     1298.73     1354.88     10.71 o
   2   1   4       89.44       83.54      1.08 o
   3   1   4      297.81      292.25      2.80 o
   4   1   4       21.55       18.87      0.58 o
   5   1   4       17.09       17.26      0.78 o
   6   1   4        8.48        9.21      0.61 o
   7   1   4       44.28       43.92      1.63 o
   8   1   4        0.30        2.23      0.54 o
  -9   2   4       24.76       24.97      1.33 o
  -8   2   4      136.00      125.56      3.45 o
  -7   2   4       43.18       34.36      1.41 o
  -6   2   4        7.35        7.84      0.65 o
  -5   2   4        2.23        3.06      0.43 o
  -4   2   4       25.64       26.01      0.78 o
  -3   2   4     1181.71     1266.51     10.17 o
  -2   2   4      365.89      383.56      3.48 o
  -1   2   4     3002.21     3307.15     26.91 o
   0   2   4     2029.24     2313.48     17.83 o
   1   2   4      116.78      116.84      1.34 o
   2   2   4       68.00       66.92      1.26 o
   3   2   4        1.80        1.77      0.22 o
   4   2   4      131.09      124.92      1.95 o
   5   2   4        5.13        6.93      0.52 o
   6   2   4        3.88        4.25      0.48 o
   7   2   4       27.69       25.38      1.07 o
   8   2   4       28.00       28.91      1.73 o
  -9   3   4        0.90        0.42      0.44 o
  -8   3   4       49.62       48.54      1.87 o
  -7   3   4       10.46       11.33      1.16 o
  -6   3   4        0.85        0.51      0.38 o
  -5   3   4        2.06        3.35      0.44 o
  -4   3   4      298.51      326.73      3.86 o
  -3   3   4      244.95      274.33      2.94 o
  -2   3   4      447.58      485.42      4.27 o
  -1   3   4       38.10       31.54      0.63 o
   0   3   4      578.55      655.26      5.82 o
   1   3   4      442.27      486.04      4.20 o
   2   3   4      121.01      112.78      1.51 o
   3   3   4       88.81       88.74      1.53 o
   4   3   4        0.62        0.53      0.22 o
   5   3   4       25.29       20.84      0.75 o
   6   3   4       11.71       10.77      0.86 o
   7   3   4        1.03        2.19      0.41 o
   8   3   4       19.30       21.93      1.37 o
  -9   4   4       20.02       16.27      1.08 o
  -8   4   4        0.56        0.90      0.46 o
  -7   4   4        0.09        0.97      0.40 o
  -6   4   4       13.15       11.17      0.68 o
  -5   4   4       38.72       39.88      1.16 o
  -4   4   4      382.49      382.83      4.39 o
  -3   4   4      702.32      752.36      7.44 o
  -2   4   4      169.35      174.84      1.89 o
  -1   4   4       66.23       78.97      1.09 o
   0   4   4      148.30      149.54      1.78 o
   1   4   4      678.24      792.80      7.83 o
   2   4   4      222.40      211.85      2.71 o
   3   4   4      623.61      665.10     11.47 o
   4   4   4        1.93        2.54      0.39 o
   5   4   4       43.22       42.36      1.12 o
   6   4   4       10.80       11.88      0.63 o
   7   4   4       13.59       16.19      0.96 o
   8   4   4        0.03        0.49      0.41 o
  -9   5   4        0.63        2.32      0.57 o
  -8   5   4       74.87       77.03      3.33 o
  -7   5   4       57.58       54.69      1.50 o
  -6   5   4       55.85       54.56      1.44 o
  -5   5   4      112.81      109.79      1.99 o
  -4   5   4      173.15      182.47      2.78 o
  -3   5   4      484.86      489.89      5.23 o
  -2   5   4        0.02        0.55      0.19 o
  -1   5   4      742.98      760.72      6.35 o
   0   5   4        8.96        6.93      0.32 o
   1   5   4        0.67        0.55      0.23 o
   2   5   4       26.24       27.12      0.84 o
   3   5   4        1.26        0.88      0.25 o
   4   5   4       85.26       81.70      1.58 o
   5   5   4        0.73        1.14      0.29 o
   6   5   4       73.08       71.14      1.59 o
   7   5   4        0.23        1.20      0.38 o
   8   5   4       14.34       16.23      1.17 o
  -8   6   4        0.01        1.03      0.45 o
  -7   6   4       55.73       53.86      1.51 o
  -6   6   4        6.67        6.66      0.63 o
  -5   6   4       26.77       24.69      0.93 o
  -4   6   4      201.46      198.56      2.81 o
  -3   6   4       21.84       23.30      1.37 o
  -2   6   4        9.51       11.84      0.46 o
   0   6   4      297.56      320.48      3.02 o
   1   6   4        6.69        6.01      0.53 o
   2   6   4      634.22      658.62      7.47 o
   3   6   4       38.55       26.92      0.85 o
   4   6   4       35.60       32.76      1.08 o
   5   6   4       27.85       26.36      0.93 o
   6   6   4       56.20       57.82      1.45 o
   7   6   4       19.66       21.38      1.12 o
  -8   7   4       82.01       79.28      2.12 o
  -7   7   4      178.91      159.60      2.96 o
  -6   7   4       73.29       68.21      1.66 o
  -5   7   4      346.01      344.83      4.35 o
  -4   7   4       97.82      101.57      1.87 o
  -3   7   4      284.47      298.70      3.69 o
  -2   7   4      138.12      128.31      3.76 o
  -1   7   4      696.93      711.93      6.82 o
   0   7   4       58.84       49.47      1.10 o
   1   7   4        0.25        0.60      0.25 o
   2   7   4      832.26      842.12     16.62 o
   3   7   4      439.24      420.80      5.31 o
   4   7   4       68.23       66.85      1.63 o
   5   7   4       80.24       67.21      1.54 o
   6   7   4       21.84       20.99      0.97 o
   7   7   4        1.79        2.47      0.50 o
  -8   8   4       26.95       29.24      1.14 o
  -7   8   4        7.60       10.09      0.72 o
  -6   8   4        1.33        0.48      0.39 o
  -5   8   4       81.73       73.82      1.66 o
  -4   8   4       46.90       44.81      1.22 o
  -3   8   4       41.08       44.11      1.14 o
  -2   8   4      334.62      338.15      3.95 o
  -1   8   4      105.93      107.79      1.86 o
   0   8   4      196.82      180.93      3.14 o
   1   8   4       59.87       60.85      1.31 o
   2   8   4        5.51        6.88      0.48 o
   3   8   4       58.59       57.91      1.47 o
   4   8   4      117.52      124.62      2.41 o
   5   8   4        0.07        0.41      0.28 o
   6   8   4        0.07        0.94      0.34 o
   7   8   4        7.43        5.80      0.71 o
  -8   9   4       18.84       23.32      1.44 o
  -7   9   4       34.37       31.65      1.57 o
  -6   9   4       34.86       32.76      1.15 o
  -5   9   4        4.85        4.35      0.62 o
  -4   9   4       19.13       15.78      0.76 o
  -3   9   4      191.20      194.44      2.82 o
  -2   9   4      116.21      111.50      2.09 o
  -1   9   4      398.06      407.89      4.59 o
   0   9   4       15.34       16.88      0.83 o
   1   9   4        1.49        2.20      0.36 o
   2   9   4        2.78        3.82      0.45 o
   3   9   4       22.44       22.45      0.85 o
   4   9   4       86.62       77.56      1.70 o
   5   9   4       23.52       22.50      1.38 o
   6   9   4        0.60        0.82      0.37 o
   7   9   4       30.55       33.56      1.47 o
  -7  10   4       29.43       28.00      1.12 o
  -6  10   4       70.29       59.24      1.62 o
  -5  10   4      165.34      160.05      2.75 o
  -4  10   4       47.53       42.98      1.25 o
  -3  10   4        0.31        0.24      0.30 o
  -2  10   4        0.38        0.55      0.26 o
  -1  10   4        2.10        1.44      0.44 o
   0  10   4       18.77       18.11      0.87 o
   1  10   4        8.76        7.18      0.54 o
   2  10   4      401.72      405.49      4.86 o
   3  10   4        6.05        6.46      0.53 o
   4  10   4      126.98      110.43      2.14 o
   5  10   4       48.18       45.91      1.48 o
   6  10   4        0.38        0.75      0.44 o
  -7  11   4        2.84        6.96      0.98 o
  -6  11   4       11.23       12.40      1.05 o
  -5  11   4        0.60        0.90      0.40 o
  -4  11   4        5.69        7.26      0.69 o
  -3  11   4        2.19        2.50      0.46 o
  -2  11   4       26.14       23.10      0.97 o
  -1  11   4       99.91       96.09      2.43 o
   0  11   4        0.94        0.85      0.32 o
   1  11   4        3.74        5.90      0.56 o
   2  11   4       30.53       29.98      1.02 o
   3  11   4       10.25       12.15      0.68 o
   4  11   4       16.84       18.56      1.04 o
   5  11   4       11.39        9.80      0.80 o
   6  11   4       34.96       30.57      1.43 o
  -6  12   4       11.72        9.75      0.69 o
  -5  12   4        0.82        1.93      0.44 o
  -4  12   4       14.46       13.13      0.84 o
  -3  12   4       14.09       12.47      0.78 o
  -2  12   4        3.46        2.60      1.00 o
  -1  12   4       31.92       28.99      1.34 o
   0  12   4       77.51       71.05      1.77 o
   1  12   4       17.35       16.43      0.91 o
   2  12   4       14.20       11.46      0.90 o
   3  12   4        8.90        6.74      0.59 o
   4  12   4       45.62       41.27      1.48 o
   5  12   4        4.46        5.86      0.74 o
  -6  13   4       20.51       23.21      1.30 o
  -5  13   4       45.54       48.01      1.64 o
  -4  13   4        3.91        5.14      0.79 o
  -3  13   4       17.63       14.92      0.88 o
  -2  13   4       10.07       10.44      0.92 o
  -1  13   4       10.12       10.65      0.90 o
   0  13   4        7.64        8.00      0.81 o
   1  13   4       10.05        9.06      0.67 o
   2  13   4       50.69       51.36      1.43 o
   3  13   4        5.20        6.65      0.61 o
   4  13   4       14.02       13.72      1.25 o
   5  13   4        1.44        5.48      0.71 o
  -5  14   4        0.70        2.66      0.51 o
  -4  14   4        0.48        2.36      0.51 o
  -3  14   4       10.94       12.22      1.00 o
  -2  14   4        2.05        4.17      0.76 o
  -1  14   4        0.66        1.89      0.57 o
   0  14   4       12.67       12.03      0.94 o
   1  14   4       22.04       23.92      1.07 o
   2  14   4        2.88        3.99      0.54 o
   3  14   4       13.39       11.70      0.78 o
   4  14   4        0.00        0.56      0.42 o
  -4  15   4        0.16        0.39      0.60 o
  -3  15   4       26.15       32.72      1.60 o
  -2  15   4       16.08       17.95      1.19 o
  -1  15   4       12.37       13.73      1.01 o
   0  15   4       18.41       20.08      1.19 o
   1  15   4       70.63       65.82      2.16 o
   2  15   4       26.61       24.88      1.45 o
   3  15   4        0.14        1.10      0.53 o
  -3  16   4        2.44        4.14      0.72 o
  -2  16   4        2.75        2.48      0.62 o
  -1  16   4        7.87       10.77      0.94 o
   0  16   4        1.18        3.58      0.66 o
   1  16   4        9.09        9.43      0.86 o
   2  16   4       20.87       18.19      1.38 o
  -1  17   4       44.43       52.56      2.08 o
   0  17   4       26.00       27.10      1.60 o
  -9   1   5        2.92        2.35      0.59 o
  -8   1   5      146.39      145.23      3.37 o
  -7   1   5      117.00      110.96      2.74 o
  -6   1   5      703.45      714.13      9.35 o
  -5   1   5       36.10       35.36      1.16 o
  -4   1   5      182.16      167.67      2.21 o
  -3   1   5        3.08        5.59      0.33 o
  -2   1   5      188.75      243.96      2.69 o
  -1   1   5       26.77       27.14      0.62 o
   0   1   5        8.06       12.57      0.46 o
   1   1   5       41.15       37.07      0.72 o
   2   1   5       19.14       16.43      0.53 o
   3   1   5      267.33      265.27      3.31 o
   4   1   5       74.77       71.93      1.84 o
   5   1   5       52.50       46.80      1.64 o
   6   1   5       23.27       23.27      1.19 o
   7   1   5      108.95      112.36      2.90 o
  -9   2   5        3.07        4.91      0.82 o
  -8   2   5       55.91       55.70      2.11 o
  -7   2   5       44.27       37.23      1.52 o
  -6   2   5      108.65      107.32      2.56 o
  -5   2   5     1112.32     1159.17     11.37 o
  -4   2   5      201.76      198.14      2.72 o
  -3   2   5       24.38       24.42      0.63 o
  -2   2   5      281.69      293.88      3.99 o
  -1   2   5        6.14        4.28      0.33 o
   0   2   5      255.50      291.76      2.85 o
   1   2   5       41.50       37.23      0.84 o
   2   2   5        1.42        2.20      0.25 o
   3   2   5       89.31       84.62      1.54 o
   4   2   5       54.89       51.07      1.40 o
   5   2   5       26.31       23.19      0.99 o
   6   2   5        0.52        0.76      0.37 o
   7   2   5        9.30       10.78      0.85 o
  -9   3   5       29.32       28.57      1.47 o
  -8   3   5       39.66       44.07      1.75 o
  -7   3   5       90.99       78.75      2.45 o
  -6   3   5      250.87      267.13      4.05 o
  -5   3   5      131.08      130.94      2.26 o
  -4   3   5      654.45      618.73      6.54 o
  -3   3   5      127.38      121.76      2.38 o
  -2   3   5      446.54      447.67      4.12 o
  -1   3   5      105.73      109.97      1.52 o
   0   3   5       68.97       72.62      1.12 o
   1   3   5      275.32      272.41      2.98 o
   2   3   5       66.74       61.96      1.29 o
   3   3   5      409.78      418.43      4.79 o
   4   3   5      122.37      114.84      2.53 o
   5   3   5       14.15       10.64      0.67 o
   6   3   5        4.76        4.42      0.51 o
   7   3   5       22.58       22.35      1.27 o
  -8   4   5       92.78       96.09      2.68 o
  -7   4   5      452.50      457.74      6.90 o
  -6   4   5       23.43       23.10      0.97 o
  -5   4   5       52.66       49.94      1.46 o
  -4   4   5      335.43      333.39      4.05 o
  -3   4   5        0.54        0.22      0.20 o
  -2   4   5        2.25        3.50      0.27 o
  -1   4   5       23.00       33.00      0.70 o
   0   4   5      186.44      176.17      2.07 o
   1   4   5        7.72        8.34      0.48 o
   2   4   5      575.01      566.69      7.95 o
   3   4   5      114.02      108.89      1.88 o
   4   4   5      185.55      184.97      2.74 o
   5   4   5        0.60        1.59      0.39 o
   6   4   5       50.01       42.47      1.42 o
   7   4   5        1.63        2.48      0.71 o
  -8   5   5      193.57      198.13      4.09 o
  -7   5   5       72.51       69.96      2.15 o
  -6   5   5       32.69       25.44      1.03 o
  -5   5   5      172.82      175.77      2.74 o
  -4   5   5       79.26       86.89      1.70 o
  -3   5   5      326.71      317.05      9.47 o
  -2   5   5        1.31        2.07      0.26 o
  -1   5   5       38.66       30.50      0.72 o
   0   5   5      102.42       91.23      1.74 o
   1   5   5      490.60      530.42      6.25 o
   2   5   5      103.00       95.47      1.71 o
   3   5   5      340.77      318.72      3.98 o
   4   5   5       21.28       21.93      0.83 o
   5   5   5      170.37      153.88      2.54 o
   6   5   5      176.86      174.54      3.23 o
   7   5   5        1.48        2.67      0.53 o
  -8   6   5       47.34       45.32      1.77 o
  -7   6   5       14.81       14.63      0.82 o
  -6   6   5       20.11       20.44      0.94 o
  -5   6   5      328.74      326.78      4.24 o
  -4   6   5        0.23        0.67      0.29 o
  -3   6   5      477.11      473.37      5.23 o
  -2   6   5      360.40      362.59      3.81 o
  -1   6   5        8.56        8.63      0.36 o
   0   6   5      353.92      363.83      4.60 o
   1   6   5       11.50       15.45      0.70 o
   2   6   5        0.73        0.57      0.27 o
   3   6   5        5.24        4.09      0.43 o
   4   6   5        6.85        6.29      0.51 o
   5   6   5       19.13       14.65      0.84 o
   6   6   5       50.20       45.86      1.51 o
   7   6   5        7.20        6.63      0.69 o
  -8   7   5        5.90        6.09      0.78 o
  -7   7   5        8.74        9.74      0.86 o
  -6   7   5       84.70       73.69      2.68 o
  -5   7   5       52.37       53.51      1.42 o
  -4   7   5      150.54      145.02      2.39 o
  -3   7   5      165.92      164.24      2.50 o
  -2   7   5       22.01       18.58      0.69 o
  -1   7   5      222.56      205.81      2.79 o
   0   7   5      226.08      230.33      3.07 o
   1   7   5       34.13       27.63      0.88 o
   2   7   5       79.79       78.12      2.22 o
   3   7   5       71.63       76.70      1.78 o
   4   7   5      203.31      181.24      3.09 o
   5   7   5        0.77        0.48      0.29 o
   6   7   5       11.26       10.17      0.81 o
   7   7   5        4.24        5.15      0.65 o
  -8   8   5        7.39        9.00      0.93 o
  -7   8   5        7.93        9.33      0.72 o
  -6   8   5       66.97       62.26      1.86 o
  -5   8   5       11.14        9.36      0.65 o
  -4   8   5       20.79       21.56      0.89 o
  -3   8   5       96.63       92.16      1.77 o
  -2   8   5        0.10        0.19      0.24 o
  -1   8   5      361.60      366.76      4.86 o
   0   8   5        4.48        5.35      0.44 o
   1   8   5       35.27       35.36      1.03 o
   2   8   5        0.37        0.93      0.27 o
   3   8   5       62.98       55.22      1.50 o
   4   8   5      137.25      111.70      2.34 o
   5   8   5        2.30        4.04      0.55 o
   6   8   5        3.97        2.68      0.48 o
  -7   9   5        0.42        0.49      0.36 o
  -6   9   5       92.73       90.26      2.02 o
  -5   9   5       82.14       85.89      1.93 o
  -4   9   5       55.39       55.07      1.61 o
  -3   9   5      274.10      267.34      4.01 o
  -2   9   5      166.79      160.46      3.29 o
  -1   9   5        4.36        7.23      0.77 o
   0   9   5        3.50        3.42      0.41 o
   1   9   5        4.39        6.13      0.52 o
   2   9   5      492.36      480.07      5.61 o
   3   9   5        2.83        3.50      0.43 o
   4   9   5       74.95       61.11      1.72 o
   5   9   5       83.66       81.37      2.61 o
   6   9   5        8.12        9.44      0.71 o
  -7  10   5        4.19        7.57      0.76 o
  -6  10   5      137.11      135.77      2.62 o
  -5  10   5       89.26       83.46      2.49 o
  -4  10   5        0.29        0.34      0.29 o
  -3  10   5       39.42       40.13      1.34 o
  -2  10   5      162.27      155.94      3.33 o
  -1  10   5      145.79      146.24      3.14 o
   0  10   5       65.46       66.16      1.69 o
   1  10   5        0.44        0.98      0.34 o
   2  10   5      201.88      175.57      2.79 o
   3  10   5       35.41       33.14      1.12 o
   4  10   5       68.90       63.21      1.61 o
   5  10   5       10.41       11.84      0.77 o
   6  10   5       14.33       17.18      1.05 o
  -6  11   5        5.22        9.60      0.71 o
  -5  11   5       84.65       81.44      2.15 o
  -4  11   5        2.82        1.54      0.45 o
  -3  11   5       23.29       20.67      1.24 o
  -2  11   5       47.79       46.70      1.77 o
  -1  11   5      100.76       91.78      2.46 o
   0  11   5       24.17       22.30      1.00 o
   1  11   5      176.60      167.42      2.74 o
   2  11   5       21.72       17.93      0.87 o
   3  11   5       26.90       22.04      0.93 o
   4  11   5        8.47        7.28      0.57 o
   5  11   5        0.00        0.38      0.32 o
  -6  12   5        1.28        2.24      0.81 o
  -5  12   5        0.28        1.38      0.46 o
  -4  12   5       14.78       13.36      0.84 o
  -3  12   5       56.60       59.23      2.11 o
  -2  12   5       28.39       25.85      1.36 o
  -1  12   5      129.48      137.64      3.21 o
   0  12   5      290.17      300.83      5.20 o
   1  12   5       23.26       22.64      1.03 o
   2  12   5        0.98        0.58      0.34 o
   3  12   5      113.48      106.59      2.20 o
   4  12   5       16.80       16.44      0.92 o
   5  12   5       29.31       26.72      1.35 o
  -5  13   5       67.98       69.19      2.05 o
  -4  13   5       73.77       75.04      2.52 o
  -3  13   5       76.47       77.75      2.95 o
  -2  13   5       30.43       30.21      1.50 o
  -1  13   5      116.30      117.21      3.00 o
   0  13   5        0.99        0.80      0.45 o
   1  13   5        3.69        6.64      0.66 o
   2  13   5       92.21       86.13      1.97 o
   3  13   5        8.29       10.07      0.69 o
   4  13   5       13.25       15.01      1.00 o
  -4  14   5       52.71       48.17      2.03 o
  -3  14   5        1.77        2.18      0.63 o
  -2  14   5       59.31       54.02      2.05 o
  -1  14   5        0.10        0.74      0.49 o
   0  14   5       26.46       22.71      1.27 o
   1  14   5      285.78      309.56      5.51 o
   2  14   5       28.60       27.31      1.19 o
   3  14   5        4.21        4.64      0.63 o
  -3  15   5       20.83       19.84      1.30 o
  -2  15   5       42.57       46.17      1.95 o
  -1  15   5       17.25       18.25      1.21 o
   0  15   5       14.25       14.38      1.06 o
   1  15   5        1.43        1.39      0.55 o
   2  15   5       15.93       15.25      0.93 o
  -2  16   5        1.12        2.57      0.92 o
  -1  16   5       18.18       18.07      1.23 o
   0  16   5       95.58      100.62      2.94 o
  -8   0   6      446.35      463.24     10.39 o
  -7   0   6      180.48      204.64      5.81 o
  -6   0   6       31.21       29.18      2.03 o
  -5   0   6      366.66      385.17     12.66 o
  -4   0   6       37.05       34.79      1.45 o
  -3   0   6       30.81       24.37      0.95 o
  -2   0   6      440.28      473.13      7.15 o
  -1   0   6      207.18      241.00      3.64 o
   0   0   6      345.90      316.15      4.52 o
   1   0   6      359.46      350.67      4.87 o
   2   0   6      166.27      161.52      3.52 o
   3   0   6      192.46      184.37      5.12 o
   4   0   6      954.21      979.75     23.23 o
   5   0   6        0.76        0.88      0.53 o
   6   0   6       21.36       18.09      1.57 o
   7   0   6       50.63       65.79      5.99 o
  -8   1   6       50.51       49.76      1.93 o
  -7   1   6      146.18      150.40      3.39 o
  -6   1   6      503.90      498.68      7.24 o
  -5   1   6      109.89       98.86      2.39 o
  -4   1   6     1302.03     1333.65     12.77 o
  -3   1   6      228.64      217.15      2.48 o
  -2   1   6       35.85       31.37      0.85 o
  -1   1   6      646.08      699.06      6.09 o
   0   1   6       21.48       14.47      0.52 o
   1   1   6      109.65      109.27      2.18 o
   2   1   6      125.86      123.67      2.30 o
   3   1   6       56.50       51.06      1.99 o
   4   1   6      219.24      221.77      4.22 o
   5   1   6        0.16        0.26      0.54 o
   6   1   6       10.40       13.12      0.95 o
   7   1   6       14.95       14.96      1.02 o
  -8   2   6        1.61        1.01      0.46 o
  -7   2   6      175.94      159.89      3.51 o
  -6   2   6      162.45      157.76      3.34 o
  -5   2   6      308.32      291.67      4.45 o
  -4   2   6       93.22       91.33      1.80 o
  -3   2   6      387.27      380.65      4.39 o
  -2   2   6       10.01       12.17      0.67 o
  -1   2   6      450.24      470.03      4.65 o
   0   2   6        0.02        0.25      0.16 o
   1   2   6       62.35       61.62      1.46 o
   2   2   6      705.98      719.10      7.83 o
   3   2   6        4.18        5.24      0.55 o
   4   2   6       49.55       46.59      1.42 o
   5   2   6      161.46      155.66      3.54 o
   6   2   6        3.09        3.37      0.61 o
   7   2   6        0.75        2.28      0.58 o
  -8   3   6       13.86       15.63      1.08 o
  -7   3   6      144.76      146.85      3.33 o
  -6   3   6      163.98      158.53      3.32 o
  -5   3   6      308.23      308.52      4.06 o
  -4   3   6      319.95      308.50      3.87 o
  -3   3   6       30.64       32.62      0.96 o
  -2   3   6       51.03       49.09      1.00 o
  -1   3   6       14.23       15.23      0.59 o
   0   3   6      360.38      382.50      4.85 o
   1   3   6       12.18        9.52      0.57 o
   2   3   6        1.11        2.07      0.36 o
   3   3   6      237.31      236.43      3.69 o
   4   3   6       11.36       10.34      0.70 o
   5   3   6        1.60        2.29      0.69 o
   6   3   6      102.36       99.48      3.17 o
   7   3   6        2.66        3.02      0.55 o
  -8   4   6       47.94       57.03      2.06 o
  -7   4   6       11.37        8.76      0.95 o
  -6   4   6       55.84       54.25      2.23 o
  -5   4   6       46.55       44.94      1.49 o
  -4   4   6      279.85      288.96      3.74 o
  -3   4   6      468.49      465.34      5.19 o
  -2   4   6       33.72       34.18      0.86 o
  -1   4   6      314.65      315.77      3.52 o
   0   4   6       10.68       13.66      0.66 o
   1   4   6      171.49      166.54      2.90 o
   2   4   6        0.04        0.60      0.25 o
   3   4   6      113.09      104.19      1.92 o
   4   4   6       93.05       91.93      2.12 o
   5   4   6       62.53       55.09      1.64 o
   6   4   6        0.29        0.45      0.39 o
   7   4   6        0.61        2.09      1.22 o
  -8   5   6       13.49       12.45      0.95 o
  -7   5   6        4.84        5.60      0.70 o
  -6   5   6       26.91       25.22      1.16 o
  -5   5   6      196.71      194.76      3.00 o
  -4   5   6      586.19      587.04      6.43 o
  -3   5   6      666.00      680.08      7.10 o
  -2   5   6      193.30      202.65      2.64 o
  -1   5   6       22.00       15.63      0.65 o
   0   5   6      140.86      128.77      2.29 o
   1   5   6       17.90       17.51      0.79 o
   2   5   6        1.58        2.11      0.35 o
   3   5   6      105.01       99.52      1.91 o
   4   5   6      107.20      102.53      2.29 o
   5   5   6       36.57       42.02      1.43 o
   6   5   6       66.56       70.49      2.61 o
  -8   6   6        6.66        9.31      0.86 o
  -7   6   6        6.49        9.18      0.87 o
  -6   6   6       23.40       24.65      1.44 o
  -5   6   6        0.25        1.22      0.32 o
  -4   6   6      825.84      839.32      8.87 o
  -3   6   6       14.84       11.84      0.65 o
  -2   6   6       38.50       34.76      1.34 o
  -1   6   6       22.64       21.24      0.86 o
   0   6   6      653.00      635.92     13.54 o
   1   6   6      817.40      822.73      9.31 o
   2   6   6       17.30       16.08      0.79 o
   3   6   6       62.88       63.32      1.50 o
   4   6   6        0.93        1.23      0.34 o
   5   6   6       12.04       11.47      0.75 o
   6   6   6        8.71        9.50      0.71 o
  -7   7   6       13.24       14.37      1.22 o
  -6   7   6        0.37        0.67      0.32 o
  -5   7   6        0.25        0.04      0.28 o
  -4   7   6        4.59        4.63      0.58 o
  -3   7   6        1.61        3.45      0.92 o
  -2   7   6      309.30      295.53      4.89 o
  -1   7   6      145.12      156.05      2.75 o
   0   7   6        6.03        5.82      0.50 o
   1   7   6       24.71       23.76      0.88 o
   2   7   6       11.79       12.04      0.70 o
   3   7   6       87.31       79.15      1.89 o
   4   7   6       34.06       31.39      1.38 o
   5   7   6        1.90        1.62      0.41 o
   6   7   6       14.73       15.99      1.01 o
  -7   8   6       20.09       20.70      1.11 o
  -6   8   6        5.95        6.12      0.60 o
  -5   8   6       68.47       70.51      1.89 o
  -4   8   6       76.79       74.09      1.70 o
  -3   8   6      530.70      550.40      7.19 o
  -2   8   6      282.71      264.99      4.62 o
  -1   8   6      116.24      113.63      2.69 o
   0   8   6      142.46      133.81      2.28 o
   1   8   6        0.22        0.65      0.28 o
   2   8   6       11.31       10.50      0.74 o
   3   8   6       38.95       41.56      1.37 o
   4   8   6       51.96       54.08      1.60 o
   5   8   6        8.21        7.11      0.63 o
   6   8   6        1.85        1.85      0.59 o
  -7   9   6        5.05        6.30      0.73 o
  -6   9   6       52.64       56.43      1.76 o
  -5   9   6       50.34       50.10      1.53 o
  -4   9   6       38.88       40.01      1.62 o
  -3   9   6      101.61       97.28      2.61 o
  -2   9   6      802.45      822.76     10.94 o
  -1   9   6      429.03      411.26      6.35 o
   0   9   6       30.43       30.64      1.39 o
   1   9   6        9.94       10.43      0.63 o
   2   9   6      202.74      201.58      3.13 o
   3   9   6        0.27        0.91      0.32 o
   4   9   6        6.83        6.76      0.63 o
   5   9   6        5.82        6.14      0.64 o
  -6  10   6        7.90        9.46      0.78 o
  -5  10   6       13.32       15.25      0.94 o
  -4  10   6        0.00        0.12      0.53 o
  -3  10   6       87.63       87.50      2.54 o
  -2  10   6       40.78       36.60      1.60 o
  -1  10   6      405.82      405.99      6.39 o
   0  10   6      355.23      363.33      6.32 o
   1  10   6        2.14        1.70      0.40 o
   2  10   6        0.75        0.50      0.31 o
   3  10   6        2.02        2.74      0.42 o
   4  10   6        0.06        0.62      0.37 o
   5  10   6       32.18       34.68      1.35 o
  -6  11   6        7.93        8.94      0.88 o
  -5  11   6        8.42        8.77      0.75 o
  -4  11   6        0.33        1.09      0.48 o
  -3  11   6      212.44      212.62      4.39 o
  -2  11   6       15.61       16.88      1.36 o
  -1  11   6      101.54      103.53      3.14 o
   0  11   6      124.28      128.83      3.08 o
   1  11   6       49.21       48.01      1.82 o
   2  11   6       36.10       35.41      1.20 o
   3  11   6       27.88       27.38      1.07 o
   4  11   6       41.16       46.18      1.43 o
  -5  12   6        8.48        9.71      1.73 o
  -4  12   6        3.31        4.60      0.77 o
  -3  12   6      123.10      120.16      3.21 o
  -2  12   6        4.45        4.61      0.75 o
  -1  12   6       32.54       28.79      1.44 o
   0  12   6       72.86       76.58      2.35 o
   1  12   6        1.30        3.39      0.53 o
   2  12   6       31.53       41.50      1.46 o
   3  12   6       23.20       21.34      0.96 o
   4  12   6        0.01        0.70      0.37 o
  -4  13   6        2.78        4.75      0.94 o
  -3  13   6       40.04       37.87      1.76 o
  -2  13   6       87.30       89.56      2.71 o
  -1  13   6      103.32       96.98      3.08 o
   0  13   6       15.18       14.18      1.06 o
   1  13   6      176.01      171.20      3.78 o
   2  13   6        4.44        5.22      0.60 o
   3  13   6        1.32        1.54      0.44 o
  -3  14   6       12.48       12.40      1.06 o
  -2  14   6       51.37       49.17      2.11 o
  -1  14   6       49.12       50.38      2.03 o
   0  14   6       15.80       19.76      1.24 o
   1  14   6       38.49       38.84      1.71 o
   2  14   6       94.08       93.06      2.38 o
  -2  15   6        4.80        4.88      1.41 o
  -1  15   6        4.59        5.94      0.89 o
   0  15   6       11.59       14.19      1.12 o
  -8   1   7        0.38        0.69      0.40 o
  -7   1   7       55.97       50.67      1.89 o
  -6   1   7       13.54       11.71      0.85 o
  -5   1   7       26.49       25.84      1.63 o
  -4   1   7       19.36       19.07      0.95 o
  -3   1   7      149.11      144.63      2.13 o
  -2   1   7      178.18      165.09      2.40 o
  -1   1   7       13.68       12.45      0.53 o
   0   1   7        6.34        6.96      0.57 o
   1   1   7       69.20       66.22      1.67 o
   2   1   7      555.74      563.39      8.19 o
   3   1   7     1247.84     1271.16     16.20 o
   4   1   7       38.74       34.54      1.55 o
   5   1   7       38.17       35.84      1.61 o
   6   1   7        0.05        0.21      0.38 o
  -8   2   7        4.71        4.44      0.71 o
  -7   2   7       28.41       29.96      1.45 o
  -6   2   7       21.99       25.01      1.24 o
  -5   2   7        8.83       10.42      1.81 o
  -4   2   7       25.01       25.40      0.90 o
  -3   2   7      252.74      248.97      3.33 o
  -2   2   7       11.95       14.48      0.59 o
  -1   2   7      251.77      228.34      3.06 o
   0   2   7      105.41       99.77      1.99 o
   1   2   7      998.20     1026.57     11.56 o
   2   2   7      354.90      363.74      5.09 o
   3   2   7      115.47      112.86      2.84 o
   4   2   7      179.72      182.92      3.93 o
   5   2   7       55.95       53.92      2.00 o
   6   2   7       40.36       39.65      1.74 o
  -7   3   7        8.74        8.30      0.83 o
  -6   3   7       51.87       52.67      2.02 o
  -5   3   7      411.56      417.42      6.26 o
  -4   3   7        2.15        3.60      0.45 o
  -3   3   7      243.96      227.82      3.15 o
  -2   3   7      177.39      171.46      2.36 o
  -1   3   7      153.14      149.22      2.58 o
   0   3   7       74.06       76.71      1.73 o
   1   3   7     1178.98     1211.56     12.00 o
   2   3   7      419.01      414.64      6.19 o
   3   3   7       96.43       94.18      2.18 o
   4   3   7      139.54      130.66      3.20 o
   5   3   7      289.33      282.36      5.33 o
   6   3   7        4.99        7.06      0.83 o
  -7   4   7       60.89       59.80      2.26 o
  -6   4   7        2.66        3.46      0.61 o
  -5   4   7       20.61       20.43      0.92 o
  -4   4   7       32.81       28.52      0.99 o
  -3   4   7      570.83      563.34      6.21 o
  -2   4   7       36.10       36.79      1.19 o
  -1   4   7      308.75      281.87      3.71 o
   0   4   7      200.96      182.30      2.99 o
   1   4   7       94.43       93.69      2.18 o
   2   4   7       83.60       80.16      1.96 o
   3   4   7      211.11      214.99      3.66 o
   4   4   7       11.37       12.11      0.80 o
   5   4   7      202.41      217.09      4.51 o
   6   4   7       22.94       29.02      1.51 o
  -7   5   7       87.08       80.24      2.42 o
  -6   5   7       15.55       11.97      0.86 o
  -5   5   7      192.71      196.68      3.10 o
  -4   5   7       12.68       12.56      0.67 o
  -3   5   7       35.94       37.08      1.15 o
  -2   5   7        5.41        6.78      0.72 o
  -1   5   7      334.84      336.31      4.68 o
   0   5   7      175.97      179.69      3.00 o
   1   5   7       79.55       84.23      1.91 o
   2   5   7        8.01        7.23      0.62 o
   3   5   7       18.88       18.42      0.95 o
   4   5   7      151.77      150.55      3.02 o
   5   5   7       30.42       27.02      1.43 o
  -7   6   7        1.10        1.53      0.49 o
  -6   6   7       22.86       22.57      1.09 o
  -5   6   7       40.53       42.47      1.34 o
  -4   6   7       98.07      100.22      2.85 o
  -3   6   7      155.53      147.32      3.21 o
  -2   6   7      296.17      293.42      4.95 o
  -1   6   7      274.36      284.32      4.21 o
   0   6   7      960.27      975.83     10.05 o
   1   6   7        5.07        6.00      0.55 o
   2   6   7       26.29       24.74      1.03 o
   3   6   7       26.68       27.15      1.28 o
   4   6   7       91.02       94.32      2.30 o
   5   6   7       41.22       41.10      1.50 o
  -7   7   7       14.28       20.00      1.16 o
  -6   7   7       81.12       75.88      1.88 o
  -5   7   7        8.22        8.87      0.62 o
  -4   7   7      216.87      220.34      3.72 o
  -3   7   7       12.07       10.31      0.91 o
  -2   7   7        3.33        5.37      0.94 o
  -1   7   7      107.68      106.30      2.64 o
   0   7   7      170.57      164.76      2.99 o
   1   7   7        0.37        0.90      0.29 o
   2   7   7       25.27       28.85      1.24 o
   3   7   7       74.98       63.20      2.26 o
   4   7   7        3.73        5.28      0.71 o
   5   7   7        0.42        0.74      0.39 o
  -6   8   7        4.64        7.00      0.67 o
  -5   8   7       17.22       18.13      1.13 o
  -4   8   7       73.16       70.30      2.82 o
  -3   8   7      153.76      153.08      3.45 o
  -2   8   7      870.60      897.40     11.82 o
  -1   8   7       95.44       89.71      2.45 o
   0   8   7        1.21        1.24      0.39 o
   1   8   7        0.06        0.61      0.36 o
   2   8   7       40.89       42.55      1.30 o
   3   8   7       13.90       10.56      0.72 o
   4   8   7       11.09       12.73      0.91 o
   5   8   7       11.40       13.49      1.42 o
  -6   9   7      146.84      159.26      4.25 o
  -5   9   7       12.83       13.11      1.05 o
  -4   9   7        0.02        0.61      0.42 o
  -3   9   7       50.16       48.95      1.87 o
  -2   9   7       67.47       61.23      2.06 o
  -1   9   7       16.41       17.50      1.23 o
   0   9   7        0.47        0.62      0.39 o
   1   9   7      126.80      121.29      2.59 o
   2   9   7        0.92        1.61      0.38 o
   3   9   7        3.71        3.40      0.45 o
   4   9   7        2.22        2.65      0.53 o
  -5  10   7        0.30        1.70      0.54 o
  -4  10   7       59.01       57.41      2.13 o
  -3  10   7       36.39       35.96      1.63 o
  -2  10   7       52.80       57.20      2.04 o
  -1  10   7       14.54       15.73      1.22 o
   0  10   7        6.45        8.17      0.80 o
   1  10   7       25.96       22.26      1.04 o
   2  10   7       37.70       38.00      1.47 o
   3  10   7        1.03        1.31      0.35 o
   4  10   7        0.63        0.44      0.35 o
  -5  11   7       67.20       68.94      2.49 o
  -4  11   7       30.63       27.64      1.53 o
  -3  11   7       41.04       42.18      1.83 o
  -2  11   7       68.71       67.52      2.30 o
  -1  11   7       67.16       59.57      2.09 o
   0  11   7        0.55        0.39      0.43 o
   1  11   7       26.01       30.00      1.26 o
   2  11   7        0.45        1.83      0.58 o
   3  11   7        1.22        0.99      0.36 o
  -4  12   7      161.91      175.98      4.20 o
  -3  12   7       11.80       12.62      1.06 o
  -2  12   7        4.48        3.98      0.74 o
  -1  12   7      121.49      123.49      3.23 o
   0  12   7       43.92       44.92      1.87 o
   1  12   7        0.31        1.38      0.52 o
   2  12   7        5.65        4.53      0.69 o
  -3  13   7       14.43       13.54      1.68 o
  -2  13   7        1.04        0.67      0.51 o
  -1  13   7        2.54        2.39      0.63 o
   0  13   7        0.75        0.52      0.61 o
   1  13   7        3.66        6.39      0.89 o
  -7   0   8       90.06       91.94      4.19 o
  -6   0   8       26.35       27.68      1.94 o
  -5   0   8       11.26       11.10      1.17 o
  -4   0   8      444.64      453.82      9.44 o
  -3   0   8        2.51        6.04      0.64 o
  -2   0   8      969.80      926.74     14.49 o
  -1   0   8        0.36        1.14      0.45 o
   0   0   8        3.37        3.87      0.86 o
   1   0   8       13.27       10.56      1.25 o
   2   0   8       43.08       39.09      2.39 o
   3   0   8      199.05      198.56     12.04 o
   4   0   8       69.09       66.40      3.26 o
   5   0   8       35.98       32.03      2.27 o
  -7   1   8        3.04        4.46      0.87 o
  -6   1   8      116.57      114.06      3.27 o
  -5   1   8       25.51       27.48      1.29 o
  -4   1   8       43.45       40.40      3.33 o
  -3   1   8        2.16        3.75      0.41 o
  -2   1   8       28.95       28.65      1.27 o
  -1   1   8       10.13       10.68      0.76 o
   0   1   8      225.47      195.84      4.02 o
   1   1   8       82.18       72.65      2.19 o
   2   1   8       64.72       60.62      2.04 o
   3   1   8       20.02       18.80      1.18 o
   4   1   8       92.96       93.64      4.03 o
   5   1   8        0.83        1.90      0.53 o
  -7   2   8       21.82       28.12      1.43 o
  -6   2   8       32.47       28.99      1.40 o
  -5   2   8        5.65        5.86      0.74 o
  -4   2   8      648.29      657.12      7.86 o
  -3   2   8      119.84      115.98      2.10 o
  -2   2   8        5.51        9.72      0.72 o
  -1   2   8        1.19        1.30      0.34 o
   0   2   8       77.40       64.18      1.71 o
   1   2   8        6.39        7.25      0.61 o
   2   2   8        0.62        0.50      0.39 o
   3   2   8      187.03      191.67      4.10 o
   4   2   8       14.55       13.99      1.57 o
   5   2   8        3.90        3.38      0.67 o
  -7   3   8       21.77       26.32      1.48 o
  -6   3   8        5.91        8.79      0.82 o
  -5   3   8       30.21       26.51      1.27 o
  -4   3   8       16.58       14.11      0.72 o
  -3   3   8       22.32       19.18      0.97 o
  -2   3   8        4.35        5.38      0.54 o
  -1   3   8      143.58      127.18      2.86 o
   0   3   8        0.09        0.43      0.41 o
   1   3   8       66.55       62.18      1.72 o
   2   3   8       32.98       30.90      1.43 o
   3   3   8        0.23        0.53      0.39 o
   4   3   8       23.45       23.65      1.33 o
   5   3   8        0.36        0.86      0.59 o
  -6   4   8       33.67       36.32      2.50 o
  -5   4   8       32.15       30.30      1.59 o
  -4   4   8        0.11        0.70      0.29 o
  -3   4   8      108.22      102.07      2.73 o
  -2   4   8       47.93       46.16      1.64 o
  -1   4   8       38.18       35.35      1.30 o
   0   4   8       57.13       51.20      1.75 o
   1   4   8        1.17        1.52      0.41 o
   2   4   8       27.65       27.12      1.16 o
   3   4   8        5.63        6.51      0.84 o
   4   4   8       31.02       29.71      1.49 o
   5   4   8       42.71       44.41      1.93 o
  -6   5   8        1.18        1.28      0.43 o
  -5   5   8       15.97       17.80      0.86 o
  -4   5   8       72.55       67.82      2.07 o
  -3   5   8        3.06        6.55      0.98 o
  -2   5   8        9.65       12.38      0.87 o
  -1   5   8        7.37        9.22      1.17 o
   0   5   8        0.20        0.66      0.34 o
   1   5   8       82.73       82.93      2.31 o
   2   5   8       43.09       45.03      1.87 o
   3   5   8       42.02       42.55      2.09 o
   4   5   8       71.18       70.33      2.39 o
  -6   6   8       34.78       38.48      1.78 o
  -5   6   8      213.24      219.24      7.52 o
  -4   6   8        6.81        7.16      0.79 o
  -3   6   8        2.91        3.75      0.66 o
  -2   6   8       25.64       24.23      1.24 o
  -1   6   8        3.66        2.58      0.60 o
   0   6   8       28.11       26.62      1.11 o
   1   6   8       13.80       12.76      0.78 o
   2   6   8       28.01       27.93      1.34 o
   3   6   8        0.55        0.65      0.39 o
   4   6   8       45.96       46.58      1.65 o
  -6   7   8       53.52       52.20      2.53 o
  -5   7   8       36.25       38.98      1.73 o
  -4   7   8        0.05        0.68      0.50 o
  -3   7   8        7.79        9.49      0.85 o
  -2   7   8       54.60       54.89      1.92 o
  -1   7   8        0.19        0.56      0.46 o
   0   7   8       19.08       18.38      0.95 o
   1   7   8       31.90       31.87      1.22 o
   2   7   8        1.37        1.91      0.47 o
   3   7   8      100.79      110.76      2.90 o
   4   7   8       67.36       71.47      2.51 o
  -5   8   8       11.76       15.63      1.15 o
  -4   8   8      123.80      125.31      4.09 o
  -3   8   8       17.65       16.84      1.08 o
  -2   8   8       39.56       37.92      1.61 o
  -1   8   8        9.95       10.36      0.83 o
   0   8   8        7.17        7.25      0.71 o
   1   8   8       22.67       18.49      1.00 o
   2   8   8       94.22      106.70      2.26 o
   3   8   8       20.44       24.47      1.30 o
  -5   9   8        2.50        3.43      0.69 o
  -4   9   8        4.47        8.52      1.65 o
  -3   9   8       75.66       72.28      3.48 o
  -2   9   8        4.02        5.76      1.32 o
  -1   9   8       33.94       37.40      1.62 o
   0   9   8        0.04        0.37      0.38 o
   1   9   8       16.80       16.19      0.92 o
   2   9   8       14.85       14.32      0.96 o
   3   9   8       58.79       64.43      1.96 o
  -4  10   8        0.54        1.06      0.49 o
  -3  10   8       41.44       35.92      1.69 o
  -2  10   8       56.26       57.33      2.11 o
  -1  10   8        7.09        8.54      0.82 o
   0  10   8        0.56        1.29      0.50 o
   1  10   8       10.18       12.33      0.92 o
   2  10   8       18.64       23.07      1.13 o
  -3  11   8       10.56       11.52      1.02 o
  -2  11   8       12.88       15.78      1.14 o
  -1  11   8      182.67      184.26      4.79 o
   0  11   8       11.99       14.16      1.22 o
   1  11   8       85.68       85.15      2.58 o
  -1  12   8       54.87       58.96      2.51 o
  -6   1   9       12.00       13.42      0.97 o
  -5   1   9        0.24        1.60      0.43 o
  -4   1   9       77.83       69.17      3.74 o
  -3   1   9      215.92      201.52      3.83 o
  -2   1   9        0.36        1.16      0.61 o
  -1   1   9        0.43        2.23      0.77 o
   0   1   9        0.08        0.65      0.39 o
   1   1   9        2.76        3.90      0.69 o
   2   1   9       78.80       74.50      2.42 o
   3   1   9        5.63        5.31      1.21 o
   4   1   9        0.18       -0.36      0.48 o
  -6   2   9        0.00        1.58      0.46 o
  -5   2   9       13.47       18.33      1.09 o
  -4   2   9        9.23       10.40      1.12 o
  -3   2   9        1.45        1.17      1.23 o
  -2   2   9       23.92       19.46      1.24 o
  -1   2   9       20.20       18.87      1.07 o
   0   2   9       37.26       37.76      1.83 o
   1   2   9       73.81       73.09      2.31 o
   2   2   9        0.15        0.48      0.38 o
   3   2   9        0.33        0.48      0.42 o
  -5   3   9       64.96       66.56      2.55 o
  -4   3   9       20.76       18.94      1.24 o
  -3   3   9      207.52      215.14      5.22 o
  -2   3   9       46.54       43.41      1.65 o
  -1   3   9      172.24      162.87      5.58 o
   0   3   9      149.09      136.95      3.14 o
   1   3   9        8.25        8.49      0.96 o
   2   3   9        3.50        4.25      0.70 o
   3   3   9       19.00       19.72      1.26 o
  -5   4   9       28.56       25.73      1.77 o
  -4   4   9       45.47       55.12      4.97 o
  -3   4   9       34.67       30.14      1.39 o
  -2   4   9       34.18       33.60      1.46 o
  -1   4   9       62.97       60.82      1.97 o
   0   4   9        1.78        5.47      0.89 o
   1   4   9       48.74       46.85      1.98 o
   2   4   9        1.72        2.61      0.65 o
   3   4   9       56.41       57.60      2.26 o
  -5   5   9       18.56       18.27      2.71 o
  -4   5   9        4.27        8.82      0.86 o
  -3   5   9      133.25      132.04      3.21 o
  -2   5   9       76.96       74.44      2.26 o
  -1   5   9       93.64       87.43      2.47 o
   0   5   9        0.56        1.19      0.55 o
   1   5   9       97.10       94.60      2.60 o
   2   5   9        0.05        0.93      0.49 o
   3   5   9        0.01        1.63      0.59 o
  -5   6   9       17.67       25.55      1.71 o
  -4   6   9        2.82        6.65      0.78 o
  -3   6   9       55.05       58.19      2.05 o
  -2   6   9        6.22        6.49      0.80 o
  -1   6   9      124.30      123.45      3.05 o
   0   6   9       68.14       64.48      2.11 o
   1   6   9        1.85        4.06      0.75 o
   2   6   9        7.97        9.60      0.85 o
  -4   7   9       63.73       67.40      4.61 o
  -3   7   9        0.96        1.48      0.50 o
  -2   7   9       20.77       17.65      1.53 o
  -1   7   9       33.79       33.60      1.53 o
   0   7   9      157.20      156.25      4.47 o
   1   7   9        0.21        2.53      0.88 o
   2   7   9        0.05        1.27      0.45 o
  -3   8   9        2.41        2.90      0.66 o
  -2   8   9       32.84       27.43      1.42 o
  -1   8   9        2.44        3.80      0.67 o
   0   8   9        0.25        1.42      0.46 o
   1   8   9       28.07       27.58      1.73 o
  -2   9   9      137.01      141.35      3.59 o
  -1   9   9        2.28        2.08      0.71 o
   0   9   9       11.72       11.03      0.95 o
  -4   0  10       17.24       24.93      2.90 o
  -1   0  10       15.14       22.53      2.64 o
   0   0  10       92.32       91.88      3.87 o
   1   0  10       31.82       42.63      2.59 o
  -4   1  10        3.37        3.75      1.54 o
  -2   1  10       22.21       30.22      2.73 o
  -1   1  10       28.01       27.61      2.93 o
   0   1  10      210.31      214.89      5.22 o
   1   1  10        3.51        3.33      0.67 o
  -3   2  10        1.83        2.25      0.95 o
  -2   2  10       19.90       17.11      1.63 o
  -1   2  10       55.21       67.29      3.22 o
   0   2  10       36.07       36.86      2.23 o
   1   2  10      188.74      207.82      5.21 o
  -3   3  10        0.00        0.03      0.56 o
  -2   3  10        0.36        1.20      0.61 o
  -1   3  10       40.17       46.18      2.78 o
   0   3  10        0.35        1.31      0.67 o
   1   3  10       12.52       13.77      1.22 o
  -3   4  10       59.25       67.01      2.23 o
  -2   4  10        0.06       -0.57      0.64 o
  -1   4  10      105.94      122.87      4.89 o
   0   4  10       15.08       17.50      1.65 o
   1   4  10        2.74        3.27      0.77 o
  -2   5  10       47.79       52.90      2.30 o
  -1   5  10       28.38       26.65      1.92 o
   0   5  10       18.70       20.84      1.23 o
 
